# Supplementary material for: A one-dimensional inorganic–organic hybrid compound: catena-poly[ethyl­enediammonium [indate(III)-di-μ-hydrogenphosphato(V)-μ-hydroxido] monohydrate]
Source: Acta Crystallogr Sect E Struct Rep Online. 2010 Aug 28;66(Pt 9):m1065–6. doi: 10.1107/S160053681003240X (PMC3007876; doi:10.1107/S160053681003240X)
Supplement: Supplementary file 1 [file e-66-m1065-sup1.cif]

##############################################################################
###                                                                        ###
###        Electronic paper (Acta Crystallographica Section E)             ###
###                                                                        ###
##############################################################################
#                                                                            #
# This CIF contains the data in a paper accepted for publication in Acta     #
# Crystallographica Section E. It conforms to the requirements of Notes      #
# for Authors for Section E, and has been peer reviewed under the auspices   #
# of the IUCr Commission on Journals.                                        #
#                                                                            #
# Full details of the Crystallographic Information File format               #
# are given in the paper "The Crystallographic Information File (CIF):       #
# a New Standard Archive File for Crystallography" by S. R. Hall, F. H.      #
# Allen and I. D. Brown [Acta Cryst. (1991), A47, 655-685].                  #
#                                                                            #
# The current version of the core CIF dictionary is obtainable from          #
# ftp://ftp.iucr.org/pub/cif_core.dic. The current version number is 2.4.    #
#                                                                            #
# Software is freely available for graphical display of the structure(s) in  #
# this CIF.  For information consult the CIF home page http://www.iucr.org/  #
# cif/home.html                                                              #
#                                                                            #
# This file may be used for bona fide research purposes within the           #
# scientific community so long as proper attribution is given to the journal # 
# article from which it was obtained.                                        #
#                                                                            #
##############################################################################
                                             
data_I
_audit_creation_method     SHELXL-97
_chemical_name_systematic
;
<i>catena</i>-poly[ethylenediammonium
[indate(III)-di-\m-hydrogenphosphato(V)-\m-hydroxido] monohydrate]
;
_chemical_name_common     ?
_chemical_formula_moiety     'C2 H10 N2 2+, H3 In O9 P2 2-, H2 O'
_chemical_formula_sum     'C2 H15 In N2 O10 P2'
_chemical_formula_iupac     '(C2 H10 N2) [In (H P O4)2 (O H)], H2 O'
_chemical_formula_weight     403.92
_chemical_melting_point     ?
_symmetry_cell_setting     monoclinic
_symmetry_space_group_name_H-M     'P 21/n'
_symmetry_space_group_name_Hall     '-P 2yn'
loop_
    _symmetry_equiv_pos_as_xyz
    'x, y, z'
    '-x+1/2, y+1/2, -z+1/2'
    '-x, -y, -z'
    'x-1/2, -y-1/2, z-1/2'
_cell_length_a     10.0702(3)
_cell_length_b     7.4896(2)
_cell_length_c     15.6007(5)
_cell_angle_alpha     90.00
_cell_angle_beta     99.0000(10)
_cell_angle_gamma     90.00
_cell_volume     1162.15(6)
_cell_formula_units_Z     4
_cell_measurement_reflns_used     2771
_cell_measurement_theta_min     2.61
_cell_measurement_theta_max     27.88
_cell_measurement_temperature     296(2)
_exptl_crystal_description     plate
_exptl_crystal_colour     colourless
_exptl_crystal_size_max     0.20
_exptl_crystal_size_mid     0.06
_exptl_crystal_size_min     0.03
_exptl_crystal_density_diffrn     2.309
_exptl_crystal_density_meas     ?
_exptl_crystal_density_method     'not measured'
_exptl_crystal_F_000     800
_exptl_absorpt_coefficient_mu     2.357
_exptl_absorpt_correction_type     multi-scan
_exptl_absorpt_process_details     '(SADABS; Bruker, 2005)'
_exptl_absorpt_correction_T_min     0.844
_exptl_absorpt_correction_T_max     0.932
_exptl_special_details
;
;
_diffrn_ambient_temperature     296(2)
_diffrn_radiation_type     MoK\a
_diffrn_radiation_wavelength     0.71073
_diffrn_radiation_source     'fine-focus sealed tube'
_diffrn_radiation_monochromator     graphite
_diffrn_measurement_device_type     'Bruker X8 APEXII CCD area-detector'
_diffrn_measurement_method     '\f and \w scans'
_diffrn_detector_area_resol_mean     ?
_diffrn_reflns_number     13591
_diffrn_reflns_av_R_equivalents     0.0445
_diffrn_reflns_av_sigmaI/netI     0.0358
_diffrn_reflns_theta_min     2.61
_diffrn_reflns_theta_max     27.88
_diffrn_reflns_theta_full     27.88
_diffrn_measured_fraction_theta_max     0.998
_diffrn_measured_fraction_theta_full     0.998
_diffrn_reflns_limit_h_min     -13
_diffrn_reflns_limit_h_max     13
_diffrn_reflns_limit_k_min     -9
_diffrn_reflns_limit_k_max     9
_diffrn_reflns_limit_l_min     -20
_diffrn_reflns_limit_l_max     19
_diffrn_standards_number     0
_diffrn_standards_interval_count     .
_diffrn_standards_interval_time     .
_diffrn_standards_decay_%     ?
_refine_special_details
;
Refinement of <i>F</i>^2^ against ALL reflections. The weighted <i>R</i>-factor
<i>wR</i> and goodness of fit <i>S</i> are based on <i>F</i>^2^, conventional
<i>R</i>-factors <i>R</i> are based on <i>F</i>, with <i>F</i> set to zero for
negative <i>F</i>^2^. The threshold expression of <i>F</i>^2^ >
\s(<i>F</i>^2^) is used only for calculating <i>R</i>-factors(gt) <i>etc</i>.
and is not relevant to the choice of reflections for refinement.
<i>R</i>-factors based on <i>F</i>^2^ are statistically about twice as large
as those based on <i>F</i>, and <i>R</i>- factors based on ALL data will be
even larger.
;
_reflns_number_total     2771
_reflns_number_gt     2168
_reflns_threshold_expression     I>2\s(I)
_refine_ls_structure_factor_coef     Fsqd
_refine_ls_matrix_type     full
_refine_ls_R_factor_all     0.0373
_refine_ls_R_factor_gt     0.0258
_refine_ls_wR_factor_gt     0.0615
_refine_ls_wR_factor_ref     0.0671
_refine_ls_goodness_of_fit_ref     1.033
_refine_ls_restrained_S_all     1.033
_refine_ls_number_reflns     2771
_refine_ls_number_parameters     162
_refine_ls_number_restraints     1
_refine_ls_hydrogen_treatment     mixed
_refine_ls_weighting_scheme     calc
_refine_ls_weighting_details
         'calc w=1/[\s^2^(Fo^2^)+(0.0310P)^2^+0.4367P] where P=(Fo^2^+2Fc^2^)/3'
_atom_sites_solution_hydrogens     geom
_atom_sites_solution_primary     direct
_atom_sites_solution_secondary     difmap
_refine_ls_shift/su_max     0.001
_refine_ls_shift/su_mean     0.000
_refine_diff_density_max     0.592
_refine_diff_density_min     -0.652
_refine_ls_extinction_method     none
_refine_ls_extinction_coef     ?
loop_
    _atom_type_symbol
    _atom_type_description
    _atom_type_scat_dispersion_real
    _atom_type_scat_dispersion_imag
    _atom_type_scat_source
    'C' 'C' 0.0033 0.0016
                         'International Tables Vol C Tables 4.2.6.8 and 6.1.1.4'
    'H' 'H' 0.0000 0.0000
                         'International Tables Vol C Tables 4.2.6.8 and 6.1.1.4'
    'N' 'N' 0.0061 0.0033
                         'International Tables Vol C Tables 4.2.6.8 and 6.1.1.4'
    'O' 'O' 0.0106 0.0060
                         'International Tables Vol C Tables 4.2.6.8 and 6.1.1.4'
    'P' 'P' 0.1023 0.0942
                         'International Tables Vol C Tables 4.2.6.8 and 6.1.1.4'
    'In' 'In' -0.7276 1.3100
                         'International Tables Vol C Tables 4.2.6.8 and 6.1.1.4'
_computing_data_collection     'APEX2 (Bruker, 2005)'
_computing_cell_refinement     'SAINT (Bruker, 2005)'
_computing_data_reduction     'SAINT (Bruker, 2005)'
_computing_structure_solution     'SHELXS97 (Sheldrick, 2008)'
_computing_structure_refinement     'SHELXL97 (Sheldrick, 2008)'
_computing_molecular_graphics
          'ORTEP-3 for Windows (Farrugia, 1997) and DIAMOND (Brandenburg, 2006)'
_computing_publication_material     'WinGX (Farrugia, 1999)'
loop_
    _atom_site_type_symbol
    _atom_site_label
    _atom_site_fract_x
    _atom_site_fract_y
    _atom_site_fract_z
    _atom_site_U_iso_or_equiv
    _atom_site_adp_type
    _atom_site_calc_flag
    _atom_site_refinement_flags
    _atom_site_occupancy
    _atom_site_disorder_assembly
    _atom_site_disorder_group
    In In1 0.247040(19) 0.02859(3) 0.250039(14) 0.01340(8) Uani d . 1 . .
    P P1 0.12174(8) -0.22253(11) 0.39952(5) 0.01587(17) Uani d . 1 . .
    P P2 -0.02212(8) -0.22671(10) 0.15538(5) 0.01537(17) Uani d . 1 . .
    O O1 -0.0298(2) -0.2219(4) 0.37808(17) 0.0389(7) Uani d . 1 . .
    O O2 0.1861(2) -0.3858(3) 0.36661(15) 0.0271(5) Uani d . 1 . .
    O O3 0.1849(2) -0.0520(3) 0.36984(15) 0.0271(6) Uani d . 1 . .
    O O4 0.1498(2) -0.2250(3) 0.50197(14) 0.0235(5) Uani d . 1 . .
    H H4 0.2297 -0.2449 0.5186 0.035 Uiso calc R 1 . .
    O O5 -0.0986(2) -0.2250(3) 0.06416(15) 0.0233(5) Uani d . 1 . .
    O O6 0.0672(2) -0.3905(3) 0.17185(15) 0.0246(5) Uani d . 1 . .
    O O7 0.0595(2) -0.0564(3) 0.17533(16) 0.0243(5) Uani d . 1 . .
    O O8 -0.1324(2) -0.2335(4) 0.21683(17) 0.0366(7) Uani d . 1 . .
    H H8 -0.0965 -0.2205 0.2673 0.055 Uiso calc R 1 . .
    O O9 0.3367(2) -0.2199(3) 0.23619(15) 0.0174(5) Uani d D 1 . .
    H H9 0.4156(15) -0.208(4) 0.222(2) 0.026 Uiso d D 1 . .
    O O10 0.5844(4) -0.1357(6) 0.1893(3) 0.0634(14) Uani d P 0.70 . .
    H H10A 0.5706 -0.0285 0.1724 0.095 Uiso d R 1 . .
    H H10B 0.6316 -0.2340 0.1945 0.095 Uiso d R 1 . .
    O O11 0.5872(10) -0.3060(14) 0.2029(9) 0.0634(14) Uani d P 0.30 . .
    N N1 0.3639(3) -0.2375(4) 0.0340(2) 0.0309(7) Uani d . 1 . .
    H H11A 0.3562 -0.3278 0.0701 0.046 Uiso calc R 1 . .
    H H11B 0.4083 -0.1482 0.0633 0.046 Uiso calc R 1 . .
    H H11C 0.4086 -0.2738 -0.0076 0.046 Uiso calc R 1 . .
    N N2 0.0128(3) -0.2744(4) -0.0842(2) 0.0281(7) Uani d . 1 . .
    H H22A -0.0222 -0.2442 -0.0372 0.042 Uiso calc R 1 . .
    H H22B -0.0317 -0.3677 -0.1098 0.042 Uiso calc R 1 . .
    H H22C 0.0059 -0.1828 -0.1209 0.042 Uiso calc R 1 . .
    C C1 0.2296(3) -0.1762(5) -0.0048(2) 0.0276(8) Uani d . 1 . .
    H H1A 0.2376 -0.0727 -0.0410 0.033 Uiso calc R 1 . .
    H H1B 0.1792 -0.1414 0.0406 0.033 Uiso calc R 1 . .
    C C2 0.1563(3) -0.3220(5) -0.0585(2) 0.0300(8) Uani d . 1 . .
    H H2A 0.1972 -0.3411 -0.1101 0.036 Uiso calc R 1 . .
    H H2B 0.1632 -0.4322 -0.0254 0.036 Uiso calc R 1 . .
loop_
    _atom_site_aniso_label
    _atom_site_aniso_U_11
    _atom_site_aniso_U_22
    _atom_site_aniso_U_33
    _atom_site_aniso_U_12
    _atom_site_aniso_U_13
    _atom_site_aniso_U_23
    In1 0.01468(13) 0.00975(12) 0.01524(12) -0.00045(8) 0.00069(8) -0.00008(8)
    P1 0.0160(4) 0.0180(4) 0.0139(4) 0.0005(3) 0.0032(3) -0.0003(3)
    P2 0.0134(4) 0.0151(4) 0.0162(4) -0.0004(3) -0.0022(3) -0.0006(3)
    O1 0.0158(12) 0.081(2) 0.0204(14) 0.0028(12) 0.0031(10) 0.0022(13)
    O2 0.0413(14) 0.0192(13) 0.0237(13) 0.0033(10) 0.0145(11) -0.0014(9)
    O3 0.0441(15) 0.0177(13) 0.0230(14) -0.0017(10) 0.0159(11) 0.0001(9)
    O4 0.0207(12) 0.0355(14) 0.0144(12) 0.0046(10) 0.0035(9) -0.0007(9)
    O5 0.0197(12) 0.0277(13) 0.0193(12) -0.0008(9) -0.0070(9) 0.0009(9)
    O6 0.0204(11) 0.0160(12) 0.0337(14) 0.0022(9) -0.0077(10) 0.0014(9)
    O7 0.0203(11) 0.0156(12) 0.0335(15) -0.0041(9) -0.0064(10) -0.0034(9)
    O8 0.0180(13) 0.068(2) 0.0241(14) -0.0055(12) 0.0042(11) -0.0058(13)
    O9 0.0156(11) 0.0103(10) 0.0279(13) -0.0003(8) 0.0079(9) 0.0003(9)
    O10 0.035(2) 0.044(2) 0.119(4) -0.003(2) 0.037(2) -0.018(3)
    O11 0.035(2) 0.044(2) 0.119(4) -0.003(2) 0.037(2) -0.018(3)
    N1 0.0255(16) 0.0401(19) 0.0276(18) -0.0053(13) 0.0055(13) 0.0052(13)
    N2 0.0241(16) 0.0328(17) 0.0243(16) -0.0039(12) -0.0058(12) -0.0003(12)
    C1 0.0253(18) 0.0244(19) 0.032(2) 0.0018(15) 0.0003(15) -0.0030(15)
    C2 0.0292(19) 0.0234(19) 0.036(2) 0.0025(15) -0.0010(16) -0.0070(15)
_geom_special_details
;
All e.s.d.'s (except the e.s.d. in the dihedral angle between two l.s. planes)
are estimated using the full covariance matrix. The cell e.s.d.'s are taken
into account individually in the estimation of e.s.d.'s in distances, angles
and torsion angles; correlations between e.s.d.'s in cell parameters are only
used when they are defined by crystal symmetry. An approximate (isotropic)
treatment of cell e.s.d.'s is used for estimating e.s.d.'s involving l.s.
planes.
;
loop_
    _geom_bond_atom_site_label_1
    _geom_bond_atom_site_label_2
    _geom_bond_site_symmetry_2
    _geom_bond_distance
    _geom_bond_publ_flag
    In1 O9 2 2.089(2) y
    In1 O9 . 2.094(2) y
    In1 O2 2 2.135(2) y
    In1 O3 . 2.148(2) y
    In1 O6 2 2.154(2) y
    In1 O7 . 2.154(2) y
    P1 O1 . 1.510(3) ?
    P1 O2 . 1.511(2) ?
    P1 O3 . 1.530(2) ?
    P1 O4 . 1.579(2) ?
    P2 O5 . 1.509(2) ?
    P2 O6 . 1.519(2) ?
    P2 O7 . 1.523(2) ?
    P2 O8 . 1.577(3) ?
    O2 In1 2_545 2.135(2) ?
    O4 H4 . 0.8200 ?
    O6 In1 2_545 2.154(2) ?
    O8 H8 . 0.8200 ?
    O9 In1 2_545 2.089(2) ?
    O9 H9 . 0.862(17) ?
    O10 O11 . 1.293(12) ?
    O10 H10A . 0.8496 ?
    O10 H10B . 0.8728 ?
    O11 H10B . 0.7256 ?
    N1 C1 . 1.466(4) ?
    N1 H11A . 0.8900 ?
    N1 H11B . 0.8900 ?
    N1 H11C . 0.8900 ?
    N2 C2 . 1.481(4) ?
    N2 H22A . 0.8900 ?
    N2 H22B . 0.8900 ?
    N2 H22C . 0.8900 ?
    C1 C2 . 1.498(5) ?
    C1 H1A . 0.9700 ?
    C1 H1B . 0.9700 ?
    C2 H2A . 0.9700 ?
    C2 H2B . 0.9700 ?
loop_
    _geom_angle_atom_site_label_1
    _geom_angle_atom_site_label_2
    _geom_angle_atom_site_label_3
    _geom_angle_site_symmetry_1
    _geom_angle_site_symmetry_3
    _geom_angle
    _geom_angle_publ_flag
    O9 In1 O9 2 . 178.25(5) ?
    O9 In1 O2 2 2 90.18(9) ?
    O9 In1 O2 . 2 88.87(9) ?
    O9 In1 O3 2 . 89.24(8) ?
    O9 In1 O3 . . 91.66(8) ?
    O2 In1 O3 2 . 178.07(9) ?
    O9 In1 O6 2 2 90.97(8) ?
    O9 In1 O6 . 2 87.60(8) ?
    O2 In1 O6 2 2 92.06(9) ?
    O3 In1 O6 . 2 86.11(9) ?
    O9 In1 O7 2 . 89.32(8) ?
    O9 In1 O7 . . 92.14(8) ?
    O2 In1 O7 2 . 89.67(9) ?
    O3 In1 O7 . . 92.16(9) ?
    O6 In1 O7 2 . 178.24(9) ?
    O1 P1 O2 . . 113.55(15) ?
    O1 P1 O3 . . 112.56(15) ?
    O2 P1 O3 . . 110.60(13) ?
    O1 P1 O4 . . 103.80(13) ?
    O2 P1 O4 . . 108.44(13) ?
    O3 P1 O4 . . 107.41(14) ?
    O5 P2 O6 . . 111.58(13) ?
    O5 P2 O7 . . 111.43(13) ?
    O6 P2 O7 . . 110.81(13) ?
    O5 P2 O8 . . 105.63(14) ?
    O6 P2 O8 . . 109.01(15) ?
    O7 P2 O8 . . 108.16(14) ?
    P1 O2 In1 . 2_545 137.89(14) ?
    P1 O3 In1 . . 133.57(14) ?
    P1 O4 H4 . . 109.5 ?
    P2 O6 In1 . 2_545 139.63(14) ?
    P2 O7 In1 . . 139.23(14) ?
    P2 O8 H8 . . 109.5 ?
    In1 O9 In1 2_545 . 127.09(10) ?
    In1 O9 H9 2_545 . 122(2) ?
    In1 O9 H9 . . 111(2) ?
    O11 O10 H10A . . 169.0 ?
    O11 O10 H10B . . 32.4 ?
    H10A O10 H10B . . 152.4 ?
    O10 O11 H10B . . 40.1 ?
    C1 N1 H11A . . 109.5 ?
    C1 N1 H11B . . 109.5 ?
    H11A N1 H11B . . 109.5 ?
    C1 N1 H11C . . 109.5 ?
    H11A N1 H11C . . 109.5 ?
    H11B N1 H11C . . 109.5 ?
    C2 N2 H22A . . 109.5 ?
    C2 N2 H22B . . 109.5 ?
    H22A N2 H22B . . 109.5 ?
    C2 N2 H22C . . 109.5 ?
    H22A N2 H22C . . 109.5 ?
    H22B N2 H22C . . 109.5 ?
    N1 C1 C2 . . 110.2(3) ?
    N1 C1 H1A . . 109.6 ?
    C2 C1 H1A . . 109.6 ?
    N1 C1 H1B . . 109.6 ?
    C2 C1 H1B . . 109.6 ?
    H1A C1 H1B . . 108.1 ?
    N2 C2 C1 . . 110.5(3) ?
    N2 C2 H2A . . 109.5 ?
    C1 C2 H2A . . 109.5 ?
    N2 C2 H2B . . 109.5 ?
    C1 C2 H2B . . 109.5 ?
    H2A C2 H2B . . 108.1 ?
loop_
    _geom_hbond_atom_site_label_D
    _geom_hbond_atom_site_label_H
    _geom_hbond_atom_site_label_A
    _geom_hbond_site_symmetry_A
    _geom_hbond_distance_DH
    _geom_hbond_distance_HA
    _geom_hbond_distance_DA
    _geom_hbond_angle_DHA
    O4 H4 O5 4_656 0.82 1.78 2.595(3) 174
    O8 H8 O1 . 0.82 1.75 2.567(4) 172
    O9 H9 O10 . 0.862(17) 1.93(2) 2.780(5) 170(3)
    O10 H10A O1 2_555 0.85 2.44 3.291(5) 179
    O10 H10B O8 1_655 0.87 2.35 2.911(5) 122
    N1 H11A O3 2_545 0.89 2.00 2.876(4) 168
    N1 H11B O2 2_555 0.89 2.51 3.137(4) 128
    N1 H11B O10 . 0.89 2.43 3.114(5) 133
    N1 H11C O4 4_655 0.89 2.41 3.011(4) 125
    N1 H11C O1 4_655 0.89 1.98 2.823(4) 158
    N2 H22A O5 . 0.89 1.87 2.750(4) 170
    N2 H22B O6 3_545 0.89 2.06 2.911(4) 160
    N2 H22C O7 3_555 0.89 2.05 2.892(4) 158
data_global
_journal_date_recd_electronic     2010-07-25
_journal_date_accepted     2010-08-11
_journal_name_full     'Acta Crystallographica, Section E'
_journal_year     2010
_journal_volume     66
_journal_issue      9
_journal_page_first     m1065
_journal_page_last     m1066
_journal_paper_category     QM
_journal_coeditor_code     WM2383
_publ_contact_author_name     'Mohamed  Saadi'
_publ_contact_author_address
;
Laboratoire de Chimie du Solide Appliqu\'ee,
Facult\'e des Sciences, Universit\'e Mohammed V-Agdal
Avenue Ibn Battouta, B.P. 1014, Rabat, Maroc
;
_publ_contact_author_email     'saadi@fsr.ac.ma'
_publ_contact_author_fax     '212 537 77 54 40'
_publ_contact_author_phone     '212 537 77 54 40'
_publ_section_title
;
A one-dimensional inorganic--organic hybrid compound:
<i>catena</i>-poly[ethylenediammonium
[indate(III)-di-\m-hydrogenphosphato(V)-\m-hydroxido] monohydrate]
;
loop_
    _publ_author_name
    _publ_author_address
    'Assani, Abderrazzak'
;
Laboratoire de Chimie du Solide Appliqu\'ee,
Facult\'e des Sciences, Universit\'e Mohammed V-Agdal
Avenue Ibn Battouta, BP 1014, Rabat, Morocco
;
    'Saadi, Mohamed'
;
Laboratoire de Chimie du Solide Appliqu\'ee,
Facult\'e des Sciences, Universit\'e Mohammed V-Agdal
Avenue Ibn Battouta, BP 1014, Rabat, Morocco
;
    'El Ammari, Lahcen'
;
Laboratoire de Chimie du Solide Appliqu\'ee,
Facult\'e des Sciences, Universit\'e Mohammed V-Agdal
Avenue Ibn Battouta, BP 1014, Rabat, Morocco
;
