# Supplementary material for: A one-dimensional inorganic–organic hybrid compound: catena-poly[ethyl­enediammonium [indate(III)-di-μ-hydrogenphosphato(V)-μ-hydroxido] monohydrate]
Source: Acta Crystallogr Sect E Struct Rep Online. 2010 Aug 28;66(Pt 9):m1065–6. doi: 10.1107/S160053681003240X (PMC3007876; doi:10.1107/S160053681003240X)
Supplement: Supplementary file 2 [file e-66-m1065-Isup2.hkl]

# 
# h,k,l, Fc-squared, Fo-squared, sigma(Fo-squared) and status flag 
# 
data_I
_shelx_title ' EL_ASSA288 in P2(1)/n' 
_shelx_refln_list_code          4 
_shelx_F_calc_maximum      346.92 
_exptl_crystal_F_000       800.00 
_reflns_d_resolution_high  0.7600 
 
loop_ 
 _symmetry_equiv_pos_as_xyz 
 'x, y, z' 
 '-x+1/2, y+1/2, -z+1/2' 
 '-x, -y, -z' 
 'x-1/2, -y-1/2, z-1/2' 
 
_cell_length_a    10.0702 
_cell_length_b     7.4896 
_cell_length_c    15.6007 
_cell_angle_alpha  90.000 
_cell_angle_beta   99.000 
_cell_angle_gamma  90.000 
 
_shelx_F_squared_multiplier     1.000 
 
loop_ 
 _refln_index_h 
 _refln_index_k 
 _refln_index_l 
 _refln_F_squared_calc 
 _refln_F_squared_meas 
 _refln_F_squared_sigma 
 _refln_observed_status 
   2   0   0    10343.92    10472.34    186.79 o 
   4   0   0     6164.44     5759.03    175.99 o 
   6   0   0     6048.30     5828.44    158.22 o 
   8   0   0    14429.72    14601.30    617.00 o 
  10   0   0     6129.88     5882.67    304.97 o 
  12   0   0     2178.80     2114.88    113.02 o 
   1   1   0      144.95      163.58      7.05 o 
   2   1   0      702.88      711.37     17.20 o 
   3   1   0       18.61       -8.56      8.56 o 
   4   1   0     1070.08     1198.24     29.72 o 
   5   1   0      375.19      383.17     16.97 o 
   6   1   0      381.80      407.77     20.00 o 
   7   1   0      106.39      135.47     15.29 o 
   8   1   0     1088.29     1115.57     53.42 o 
   9   1   0      391.61      367.50     29.02 o 
  10   1   0      342.72      342.07     36.98 o 
  11   1   0      389.51      444.79     62.26 o 
  12   1   0      342.29      331.94     40.69 o 
  13   1   0       41.82       -7.44     55.14 o 
   0   2   0     8346.98     8718.20    149.49 o 
   1   2   0     3576.08     3628.78     53.64 o 
   2   2   0    42769.52    43638.12    770.33 o 
   3   2   0      487.11      454.03     17.62 o 
   4   2   0    31601.77    31217.66    506.68 o 
   5   2   0     3620.71     3674.35     62.44 o 
   6   2   0    22059.93    22534.04    321.78 o 
   7   2   0      374.10      424.45     17.95 o 
   8   2   0      275.62      298.35     21.00 o 
   9   2   0      534.22      565.51     34.20 o 
  10   2   0     4352.31     4330.00    130.82 o 
  11   2   0      346.13      417.82     36.13 o 
  12   2   0     3857.17     3727.56    153.90 o 
   1   3   0        0.64       -7.63      7.63 o 
   2   3   0     5686.99     6958.75    131.10 o 
   3   3   0      605.54      631.58     23.39 o 
   4   3   0      997.70     1110.03     59.01 o 
   5   3   0      404.03      419.73     27.24 o 
   6   3   0     2105.08     2123.47     44.96 o 
   7   3   0      766.19      777.52     25.05 o 
   8   3   0      876.52      909.67     31.04 o 
   9   3   0      314.55      383.20     51.57 o 
  10   3   0      201.30       96.16     71.38 o 
  11   3   0        0.65       75.59     66.30 o 
  12   3   0      260.30      206.21     93.31 o 
   0   4   0    37942.06    38811.66    694.28 o 
   1   4   0     8917.21     8975.70    152.10 o 
   2   4   0     3500.40     3288.09     75.64 o 
   3   4   0     8695.76     8907.38    162.84 o 
   4   4   0     4103.64     4058.15     80.77 o 
   5   4   0     1433.44     1439.23     40.40 o 
   6   4   0     1382.50     1481.66     43.37 o 
   7   4   0     7525.48     7649.79    155.09 o 
   8   4   0    11148.00    10866.52    284.81 o 
   9   4   0     1954.12     2022.25    304.91 o 
  10   4   0     2238.29     2685.13    238.05 o 
  11   4   0     1988.65     1961.92    211.91 o 
   1   5   0     3343.28     3164.93     64.01 o 
   2   5   0      161.55      152.53     24.10 o 
   3   5   0        6.94        5.30     13.83 o 
   4   5   0        2.38       13.05     14.30 o 
   5   5   0       37.51       18.55     14.77 o 
   6   5   0      430.14      373.67     32.55 o 
   7   5   0       23.06       25.14     13.95 o 
   8   5   0        2.44       10.58     17.33 o 
   9   5   0      571.35      646.15     88.90 o 
  10   5   0      240.32      347.97    112.89 o 
  11   5   0      154.81      171.01     96.41 o 
   0   6   0      222.28      307.25     59.91 o 
   1   6   0     1946.81     1824.03     70.74 o 
   2   6   0     5252.47     5377.20    121.46 o 
   3   6   0     8838.77     8991.97    179.43 o 
   4   6   0     2766.56     2861.67     72.95 o 
   5   6   0     9967.46    10058.57    180.90 o 
   6   6   0     2531.11     2555.33     67.37 o 
   7   6   0     2834.77     2742.15    103.67 o 
   8   6   0      426.73      492.89     38.17 o 
   9   6   0     4388.63     4813.97    342.21 o 
  10   6   0      744.44      880.34    175.47 o 
   1   7   0     2108.77     2077.25     86.61 o 
   2   7   0        6.73      -20.41     20.47 o 
   3   7   0        4.27       -3.23     21.34 o 
   4   7   0       22.08       36.50     22.04 o 
   5   7   0      133.11      136.62     30.11 o 
   6   7   0        1.07        5.72     24.67 o 
   7   7   0       51.15       72.37     28.23 o 
   8   7   0      341.05      371.15    108.51 o 
   9   7   0      122.71       91.83     65.00 o 
   0   8   0      460.98      379.93     72.08 o 
   1   8   0     6874.37     6927.38    173.92 o 
   2   8   0        3.53      -14.17     24.20 o 
   3   8   0     4929.57     4984.63    221.97 o 
   4   8   0       41.17       38.84     26.98 o 
   5   8   0      943.61     1100.70     71.35 o 
   6   8   0       23.18       58.51     34.85 o 
   7   8   0     5842.25     6100.96    194.94 o 
   1   9   0      149.36      193.71     41.88 o 
   2   9   0       30.91       41.56     33.98 o 
   3   9   0       65.06       51.88     31.11 o 
   4   9   0        6.85       17.38     34.91 o 
   5   9   0      110.37      138.43     42.10 o 
 -13   0   1     1891.13     1971.78    131.79 o 
 -11   0   1     5919.28     5563.69    293.69 o 
  -9   0   1     3099.97     3227.10    209.55 o 
  -7   0   1    16708.22    17184.95    826.49 o 
  -5   0   1    15206.40    14889.46    300.04 o 
  -3   0   1     6692.80     6422.08    205.09 o 
   1   0   1    51122.17    51513.85    887.31 o 
   3   0   1    78342.36    81070.93   1586.69 o 
   5   0   1     5804.32     6070.24    164.68 o 
   7   0   1     6857.57     6703.25    399.31 o 
   9   0   1     2653.42     2649.07    170.52 o 
  11   0   1     9760.91     9492.55    318.02 o 
 -13   1   1      260.63      212.30     44.73 o 
 -12   1   1      194.89      202.47     34.85 o 
 -11   1   1       90.15       57.46     25.34 o 
 -10   1   1      153.06      128.90     28.20 o 
  -9   1   1      475.83      537.02     38.52 o 
  -8   1   1      375.41      448.62     31.55 o 
  -7   1   1        4.27       13.02     11.71 o 
  -6   1   1        0.76       -8.52      8.52 o 
  -5   1   1     1109.26     1308.99     32.20 o 
  -4   1   1       39.88       15.86      7.39 o 
  -3   1   1     4479.09     4868.58    110.92 o 
  -2   1   1      262.15      215.32     14.56 o 
  -1   1   1    11734.16    13505.88    143.29 o 
   0   1   1       11.55       -4.65      4.65 o 
   1   1   1     3029.90     3292.18     46.29 o 
   2   1   1      215.51      242.94     12.81 o 
   3   1   1      234.46      190.00     10.96 o 
   4   1   1      420.47      459.59     19.57 o 
   5   1   1      612.82      673.17     22.11 o 
   6   1   1      571.44      576.86     29.77 o 
   7   1   1     1079.69     1096.01     33.59 o 
   8   1   1      241.31      232.66     20.79 o 
   9   1   1      122.57      105.47     33.52 o 
  10   1   1      108.26      103.32     27.92 o 
  11   1   1      900.47      997.27     84.95 o 
  12   1   1      225.03      237.48     34.31 o 
 -12   2   1      358.90      350.79     30.11 o 
 -11   2   1     4140.45     4179.65    204.26 o 
 -10   2   1      743.08      797.26     39.62 o 
  -9   2   1     6860.68     7020.87    273.06 o 
  -8   2   1      121.87      120.34     19.30 o 
  -7   2   1     2419.39     2405.22     48.14 o 
  -6   2   1      853.64      896.79     31.14 o 
  -5   2   1    14880.91    15547.32    380.10 o 
  -4   2   1     2981.64     2962.44    138.74 o 
  -3   2   1    22060.79    20480.90    336.00 o 
  -2   2   1    11682.08    11878.34    172.08 o 
  -1   2   1    33372.07    34566.23    426.82 o 
   0   2   1       18.42       15.14      7.61 o 
   1   2   1    28897.44    29311.30    408.26 o 
   2   2   1     1885.82     1744.00     41.22 o 
   3   2   1     3050.65     3017.56     66.27 o 
   4   2   1     3584.79     3537.05     70.87 o 
   5   2   1    41604.57    41938.84    623.88 o 
   6   2   1     4554.51     4920.85     83.45 o 
   7   2   1     5771.48     6035.15    106.81 o 
   8   2   1      887.37      921.63     37.01 o 
   9   2   1     8228.09     8006.59    196.01 o 
  10   2   1      376.28      379.06     30.65 o 
  11   2   1      573.19      710.32     67.82 o 
  12   2   1      547.67      497.97     56.50 o 
 -12   3   1      123.86       72.00     76.34 o 
 -11   3   1       49.50       25.65     62.21 o 
 -10   3   1        0.34       23.55     55.89 o 
  -9   3   1     2761.65     2994.17    233.96 o 
  -8   3   1       95.93       72.83     38.47 o 
  -7   3   1        7.69      -19.30     30.11 o 
  -6   3   1     1705.89     1707.47     56.57 o 
  -5   3   1       91.59      103.36     13.03 o 
  -4   3   1      606.55      671.77     25.42 o 
  -3   3   1     5240.10     5741.59     91.20 o 
  -2   3   1     2859.78     3180.49     62.12 o 
  -1   3   1     1138.58     1023.54     27.50 o 
   0   3   1       18.58       -0.63      8.61 o 
   1   3   1        3.22        5.10      8.10 o 
   2   3   1      188.35      208.25     16.14 o 
   3   3   1      490.08      553.28     30.71 o 
   4   3   1      291.08      283.35     19.01 o 
   5   3   1       82.86      112.53     19.07 o 
   6   3   1      762.90      747.82     33.73 o 
   7   3   1     1785.91     1761.23     50.87 o 
   8   3   1        7.64       10.58     12.87 o 
   9   3   1      729.66      744.21     32.62 o 
  10   3   1      231.21      259.16     26.65 o 
  11   3   1      605.44      592.05     48.04 o 
  12   3   1       11.13       -9.42     64.07 o 
 -12   4   1     1179.45     1165.85    178.32 o 
 -11   4   1     1336.38     1528.44    186.87 o 
 -10   4   1      971.96     1054.69    155.40 o 
  -9   4   1     2096.01     1923.94    164.57 o 
  -8   4   1     7133.61     6698.04    262.08 o 
  -7   4   1     9573.58     9557.99    215.02 o 
  -6   4   1     4425.05     4381.71     83.33 o 
  -5   4   1     5368.26     5200.10     96.09 o 
  -4   4   1     6025.98     6164.02    111.18 o 
  -3   4   1     4076.33     4176.44     82.06 o 
  -2   4   1      904.24      824.64     33.03 o 
  -1   4   1     8696.00     8484.83    136.11 o 
   0   4   1    16956.09    16693.85    247.63 o 
   1   4   1     9904.40     9562.76    162.02 o 
   2   4   1    11875.40    11669.90    193.21 o 
   3   4   1    19922.84    19946.97    313.55 o 
   4   4   1     3031.68     2941.74     64.79 o 
   5   4   1      722.18      713.03     31.27 o 
   6   4   1      625.25      665.04     42.74 o 
   7   4   1     5896.26     5927.17    127.95 o 
   8   4   1     3397.38     3444.65     83.21 o 
   9   4   1     1708.61     1795.85    100.09 o 
  10   4   1     2471.51     2086.59    212.03 o 
  11   4   1     4720.62     4988.08    349.71 o 
 -11   5   1      161.17      108.31     87.36 o 
 -10   5   1       18.38       70.76     76.21 o 
  -9   5   1       70.29       69.66     53.07 o 
  -8   5   1      708.25      921.78     99.08 o 
  -7   5   1       50.03       47.24     13.54 o 
  -6   5   1      273.28      303.77     20.99 o 
  -5   5   1      524.75      488.48     26.65 o 
  -4   5   1      140.70      149.85     21.79 o 
  -3   5   1      500.70      530.51     28.72 o 
  -2   5   1      112.57       81.82     16.31 o 
  -1   5   1     4871.91     5021.31     93.53 o 
   0   5   1      245.64      255.46     22.83 o 
   1   5   1      190.79      251.12     21.51 o 
   2   5   1       65.32       47.92     19.68 o 
   3   5   1       25.51       31.34     14.94 o 
   4   5   1      978.76     1022.50     39.23 o 
   5   5   1        0.64       -1.63     13.72 o 
   6   5   1       45.69       24.52     14.70 o 
   7   5   1      364.57      377.03     25.47 o 
   8   5   1      183.19      230.44     37.36 o 
   9   5   1       94.63      133.60     57.55 o 
  10   5   1        0.28       -4.59     68.78 o 
  11   5   1       23.28      -54.28     66.55 o 
 -10   6   1     3335.65     3726.31    309.31 o 
  -9   6   1     1653.46     1809.63    173.30 o 
  -8   6   1     2181.91     2062.23     86.55 o 
  -7   6   1      458.65      449.40     29.94 o 
  -6   6   1     5420.40     5361.56    108.93 o 
  -5   6   1     2087.17     2059.85     62.06 o 
  -4   6   1     8615.28     8780.69    161.98 o 
  -3   6   1     6867.19     6871.52    134.38 o 
  -2   6   1    19900.26    19961.25    351.50 o 
  -1   6   1      977.96      975.99     68.63 o 
   0   6   1      278.95      259.45     28.71 o 
   1   6   1     1174.50     1142.29     49.80 o 
   2   6   1     3732.05     3812.13     95.90 o 
   3   6   1      242.27      273.48     29.88 o 
   4   6   1     5162.98     5469.85    129.94 o 
   5   6   1     2821.84     2788.71     79.13 o 
   6   6   1     9891.02     9732.49    193.47 o 
   7   6   1     1245.86     1214.57     53.31 o 
   8   6   1     4077.04     4001.54    143.06 o 
   9   6   1     1450.42     1546.05     74.94 o 
  10   6   1      996.74     1336.37    202.24 o 
  -9   7   1      408.78      465.96     93.43 o 
  -8   7   1      359.60      351.30     42.49 o 
  -7   7   1       33.73       33.28     25.36 o 
  -6   7   1      198.42      237.93     35.54 o 
  -5   7   1       24.02       23.82     28.05 o 
  -4   7   1      198.21      230.40     30.59 o 
  -3   7   1        1.52      -13.56     20.76 o 
  -2   7   1      110.51      137.71     29.21 o 
  -1   7   1     1064.70     1005.30     57.00 o 
   0   7   1      112.95      120.20     27.71 o 
   1   7   1       13.15        6.77     21.91 o 
   2   7   1      161.72      155.47     29.59 o 
   3   7   1       20.57       29.05     23.02 o 
   4   7   1      312.29      362.28     45.08 o 
   5   7   1       50.78       41.46     23.45 o 
   6   7   1       77.26      140.77     27.96 o 
   7   7   1       16.98        6.15     23.92 o 
   8   7   1       20.78       23.14     35.00 o 
   9   7   1       45.81       76.62     28.40 o 
  -7   8   1      172.46      270.77     55.62 o 
  -6   8   1     3070.13     3065.79    125.30 o 
  -5   8   1       27.57       36.25     30.35 o 
  -4   8   1     6159.14     6229.79    159.10 o 
  -3   8   1        2.96       -1.85     24.57 o 
  -2   8   1     1407.05     1493.91     82.99 o 
  -1   8   1       81.30       49.52     33.56 o 
   0   8   1    10125.58     9878.37    226.67 o 
   1   8   1      131.82       89.66     31.12 o 
   2   8   1     7277.23     7054.07    176.78 o 
   3   8   1      628.24      649.66     53.18 o 
   4   8   1     3137.63     3149.38    105.63 o 
   5   8   1        2.20        8.39     25.17 o 
   6   8   1     1579.37     1694.52     94.10 o 
   7   8   1      147.18      148.27     77.54 o 
  -5   9   1        0.08      -24.38     32.01 o 
  -4   9   1       44.42       67.75     36.26 o 
  -3   9   1        9.87       -0.86     31.42 o 
  -2   9   1      191.98      185.58     42.46 o 
  -1   9   1       44.76       44.41     32.72 o 
   0   9   1        4.03       -8.88     36.28 o 
   1   9   1        4.54      -26.37     26.37 o 
   2   9   1      224.22      197.94     39.68 o 
   3   9   1       10.25        1.14     29.40 o 
   4   9   1      125.08      115.79     38.94 o 
   5   9   1       11.19       31.50     34.26 o 
 -12   0   2     7793.84     7382.24    370.03 o 
 -10   0   2     1269.44     1188.65    106.08 o 
  -8   0   2     7055.69     7322.69    456.84 o 
  -6   0   2    25307.29    27563.74    636.81 o 
  -4   0   2     6056.29     5168.24    189.30 o 
  -2   0   2      251.22      209.38     12.20 o 
   0   0   2    27660.49    30038.23    442.60 o 
   2   0   2    46212.39    48364.04    835.74 o 
   4   0   2    50490.73    54100.03   1062.91 o 
   6   0   2     7645.33     7661.02    198.72 o 
   8   0   2     2158.86     2146.03     69.29 o 
  10   0   2    12388.23    12032.63    385.62 o 
  12   0   2      961.54      887.36     79.78 o 
 -13   1   2      125.80       92.89     80.24 o 
 -12   1   2      365.70      230.93     42.34 o 
 -11   1   2      106.83      159.21     36.02 o 
 -10   1   2      594.78      540.47     48.36 o 
  -9   1   2       81.13       94.66     36.30 o 
  -8   1   2     2117.13     2126.43     75.88 o 
  -7   1   2      261.35      267.67     17.58 o 
  -6   1   2      315.03      364.07     17.59 o 
  -5   1   2      264.58      252.65     12.94 o 
  -4   1   2     4155.99     4452.54    126.57 o 
  -3   1   2      185.37      164.70      7.89 o 
  -2   1   2       29.67        5.50      9.48 o 
  -1   1   2      114.63      125.27      6.32 o 
   0   1   2       70.98       51.31      7.29 o 
   1   1   2      114.47      110.21     10.87 o 
   2   1   2     6584.08     6960.79    106.16 o 
   3   1   2       63.90       34.97      8.63 o 
   4   1   2     2603.05     3162.94     56.87 o 
   5   1   2      277.81      315.14     17.82 o 
   6   1   2      575.24      716.51     26.18 o 
   7   1   2        0.33        6.07     12.92 o 
   8   1   2      294.55      299.06     25.63 o 
   9   1   2      113.58       98.69     22.78 o 
  10   1   2      378.45      388.77     41.87 o 
  11   1   2      320.42      315.39     39.33 o 
  12   1   2       78.63       79.14     28.44 o 
 -12   2   2     1346.90     1277.75    151.80 o 
 -11   2   2      517.65      496.18    102.98 o 
 -10   2   2    10290.43    10590.22    265.39 o 
  -9   2   2     1175.99     1178.90     46.44 o 
  -8   2   2     6279.59     7039.03    298.28 o 
  -7   2   2     2542.15     2404.69     69.74 o 
  -6   2   2     8676.67     9101.17    210.44 o 
  -5   2   2      835.36      902.43     43.62 o 
  -4   2   2     5336.67     5073.29    144.88 o 
  -3   2   2     2408.75     2399.29     44.79 o 
  -2   2   2    50656.84    50089.40    688.83 o 
  -1   2   2     6129.91     5975.81     83.06 o 
   0   2   2    41376.93    42137.42    496.77 o 
   1   2   2     5244.66     5234.60     97.74 o 
   2   2   2     4937.57     4437.49     84.31 o 
   3   2   2     2565.09     2668.49     62.84 o 
   4   2   2    21296.81    20972.94    348.15 o 
   5   2   2     6008.64     5996.87    104.25 o 
   6   2   2    19154.93    19435.26    301.98 o 
   7   2   2     1242.14     1183.00     42.66 o 
   8   2   2     9962.09    10123.32    203.14 o 
   9   2   2      740.99      810.06     42.25 o 
  10   2   2     1084.95     1121.57     62.18 o 
  11   2   2      231.88      230.64     37.07 o 
  12   2   2     3264.69     3171.11    124.91 o 
 -12   3   2       45.57      -17.72     65.68 o 
 -11   3   2      401.21      599.16    120.33 o 
 -10   3   2       99.21      210.17     76.96 o 
  -9   3   2        0.97       40.43     36.27 o 
  -8   3   2     1298.76     1552.38    137.43 o 
  -7   3   2       13.74       -5.46     31.31 o 
  -6   3   2     1159.59     1191.65     87.60 o 
  -5   3   2      171.24      197.49     12.42 o 
  -4   3   2      149.61      180.00     14.57 o 
  -3   3   2     4309.10     4413.68     69.12 o 
  -2   3   2     7748.50     9089.11    142.28 o 
  -1   3   2      651.89      710.33     28.14 o 
   0   3   2       12.03        6.94      9.40 o 
   1   3   2      213.19      223.15     17.03 o 
   2   3   2      160.04      180.09     14.99 o 
   3   3   2      169.74      191.58     24.99 o 
   4   3   2      468.29      467.64     24.28 o 
   5   3   2      237.87      264.17     20.05 o 
   6   3   2      853.65      859.64     32.59 o 
   7   3   2     1471.73     1434.36     48.36 o 
   8   3   2      526.57      570.71     40.31 o 
   9   3   2      313.43      321.61     26.15 o 
  10   3   2       48.76       32.59     19.05 o 
  11   3   2       11.20       24.80     29.11 o 
  12   3   2      133.75      158.18     37.78 o 
 -12   4   2     2376.51     2505.07    241.65 o 
 -11   4   2      978.39     1106.00    166.30 o 
 -10   4   2      809.23      676.49    128.75 o 
  -9   4   2     1098.16     1141.04    105.83 o 
  -8   4   2     3835.49     4195.60    190.17 o 
  -7   4   2     2755.38     2786.25    104.29 o 
  -6   4   2     5215.28     5282.19    127.57 o 
  -5   4   2     7735.87     7715.74    132.76 o 
  -4   4   2    19067.85    19568.62    306.53 o 
  -3   4   2     5407.56     5382.40     93.67 o 
  -2   4   2     3148.02     3003.24     64.97 o 
  -1   4   2     6768.37     6456.35    124.60 o 
   0   4   2     6457.80     6127.98    105.37 o 
   1   4   2     4870.70     4639.49     94.88 o 
   2   4   2    22168.35    22909.08    334.16 o 
   3   4   2     7405.13     7681.64    143.24 o 
   4   4   2     5031.74     4866.33     95.71 o 
   5   4   2     1223.97     1240.59     73.19 o 
   6   4   2     1845.34     1966.35     56.29 o 
   7   4   2     3061.18     3143.05     81.41 o 
   8   4   2     2503.21     2479.86     69.82 o 
   9   4   2     1357.50     1434.42     49.98 o 
  10   4   2     5122.70     5264.97    152.82 o 
  11   4   2     2598.10     2637.42    248.71 o 
 -11   5   2      222.23      111.65     92.82 o 
 -10   5   2      360.42      660.13    142.63 o 
  -9   5   2      278.56      207.63     62.02 o 
  -8   5   2       38.53      -24.81     37.33 o 
  -7   5   2      200.50      170.76     23.05 o 
  -6   5   2       14.68        9.80     12.58 o 
  -5   5   2        5.49       17.39     13.79 o 
  -4   5   2      735.35      781.35     27.47 o 
  -3   5   2      829.36      816.10     34.98 o 
  -2   5   2        0.20       13.53     13.10 o 
  -1   5   2      516.91      550.66     28.62 o 
   0   5   2       24.08       21.14     14.77 o 
   1   5   2      173.45      166.96     20.79 o 
   2   5   2     1011.03     1003.27     41.80 o 
   3   5   2      113.61      124.87     20.58 o 
   4   5   2       76.04       56.63     17.35 o 
   5   5   2      423.28      433.13     28.21 o 
   6   5   2       72.02       63.82     17.37 o 
   7   5   2        0.48      -12.94     17.48 o 
   8   5   2        5.63        6.08     19.39 o 
   9   5   2       46.19       89.04     22.29 o 
  10   5   2       80.17      125.53     87.36 o 
 -10   6   2     1357.40     1428.56    207.20 o 
  -9   6   2     5332.82     5947.96    277.52 o 
  -8   6   2     1018.50      878.14    106.46 o 
  -7   6   2     3670.18     3735.24    128.22 o 
  -6   6   2     1247.49     1226.31     47.82 o 
  -5   6   2     3946.31     4015.85     89.23 o 
  -4   6   2      989.19      971.34     41.33 o 
  -3   6   2    18434.96    18308.03    326.07 o 
  -2   6   2     4036.12     4010.79     91.57 o 
  -1   6   2     4538.22     4380.20    105.74 o 
   0   6   2     1495.82     1409.40     55.15 o 
   1   6   2     9868.85     9881.75    193.84 o 
   2   6   2      674.53      670.09     45.11 o 
   3   6   2     1985.13     1954.34     73.19 o 
   4   6   2      819.41      793.26     45.31 o 
   5   6   2     5049.27     5240.10    151.63 o 
   6   6   2     1964.51     1942.84     97.24 o 
   7   6   2     5326.86     5363.43    206.82 o 
   8   6   2     1696.40     1670.79     91.77 o 
   9   6   2     3592.70     3871.49    143.18 o 
  10   6   2       15.73       80.55     98.89 o 
  -9   7   2      152.62      115.83     65.97 o 
  -8   7   2      288.79      327.89     47.24 o 
  -7   7   2       53.90       26.17     24.22 o 
  -6   7   2      157.37      143.96     31.25 o 
  -5   7   2       14.75       -8.44     21.04 o 
  -4   7   2        4.65       17.72     20.80 o 
  -3   7   2     1146.69     1273.55     82.56 o 
  -2   7   2      135.40      109.66     28.20 o 
  -1   7   2      436.61      468.00     42.26 o 
   0   7   2      105.16      136.33     28.89 o 
   1   7   2      243.67      212.30     31.84 o 
   2   7   2       16.35        5.91     21.79 o 
   3   7   2      111.27       96.11     26.72 o 
   4   7   2      193.13      196.59     37.43 o 
   5   7   2      183.76      139.72     27.93 o 
   6   7   2       23.49       11.63     28.70 o 
   7   7   2        0.01        2.06     24.80 o 
   8   7   2      187.04      167.20     43.57 o 
  -7   8   2     3423.87     3360.14    514.34 o 
  -6   8   2       29.74       22.43     32.34 o 
  -5   8   2     8018.60     8258.17    220.79 o 
  -4   8   2      399.39      347.40     47.98 o 
  -3   8   2     3551.62     3608.91    163.46 o 
  -2   8   2       74.52       -5.49     29.63 o 
  -1   8   2     5958.17     5820.64    155.00 o 
   0   8   2      180.06      128.43     50.20 o 
   1   8   2     4482.70     4356.13    211.03 o 
   2   8   2      285.92      202.26     37.41 o 
   3   8   2     9653.74     9490.40    220.62 o 
   4   8   2       68.53       19.48     28.83 o 
   5   8   2     1688.03     1808.39     85.52 o 
   6   8   2       77.08       81.56     38.95 o 
   7   8   2     3547.96     3982.67    150.58 o 
  -5   9   2      271.83      277.91     80.28 o 
  -4   9   2        5.72       -2.07     32.79 o 
  -3   9   2     1771.68     1812.67     96.93 o 
  -2   9   2       16.17      -29.49     29.49 o 
  -1   9   2        0.71      -27.54     27.54 o 
   0   9   2       15.66       44.32     29.77 o 
   1   9   2      244.29      250.05     43.25 o 
   2   9   2        8.84       28.00     30.00 o 
   3   9   2      120.58      116.32     35.63 o 
   4   9   2        0.70       -0.55     29.33 o 
 -13   0   3     5863.69     5635.82    303.73 o 
 -11   0   3     8207.22     7897.50    383.66 o 
  -9   0   3     5268.73     5383.17    437.44 o 
  -7   0   3     1528.59     1584.34     49.30 o 
  -5   0   3    29317.17    30214.72    595.42 o 
  -3   0   3    11022.85    10341.54    171.84 o 
  -1   0   3    36806.84    37122.48    648.54 o 
   1   0   3     7803.96     7708.32    145.71 o 
   3   0   3    47708.25    49402.54    962.98 o 
   5   0   3    30373.00    31922.81    570.55 o 
   7   0   3     6993.75     7223.43    169.27 o 
   9   0   3     7848.82     7015.86    246.66 o 
  11   0   3     3641.58     3563.62    159.65 o 
 -13   1   3      415.85      341.52     48.38 o 
 -12   1   3      115.41       95.50     33.36 o 
 -11   1   3      609.24      674.64    126.18 o 
 -10   1   3       96.09       62.87     22.88 o 
  -9   1   3       55.57       46.39     19.96 o 
  -8   1   3      457.85      475.97     34.60 o 
  -7   1   3       26.39       37.36     11.84 o 
  -6   1   3      656.39      719.40     25.07 o 
  -5   1   3      208.83      226.55     13.29 o 
  -4   1   3        3.05       -0.52      5.91 o 
  -3   1   3      970.91      865.62     20.79 o 
  -2   1   3      129.72       79.57     10.49 o 
  -1   1   3       13.63       -4.58      4.58 o 
   0   1   3      150.53      129.05     12.80 o 
   1   1   3     8205.92     9051.71    134.60 o 
   2   1   3      770.84      741.63     36.30 o 
   3   1   3      829.42     1097.96     26.76 o 
   4   1   3      107.80      128.21     17.00 o 
   5   1   3      571.03      568.25     24.34 o 
   6   1   3      188.08      195.02     19.84 o 
   7   1   3       17.13        1.60     12.12 o 
   8   1   3      190.84      200.59     23.94 o 
   9   1   3     1325.99     1259.05     58.80 o 
  10   1   3      224.11      235.83     32.77 o 
  11   1   3      689.10      594.84     47.84 o 
  12   1   3      113.55      132.89     32.16 o 
 -12   2   3      168.17      179.69     79.06 o 
 -11   2   3     2427.35     2469.50    199.14 o 
 -10   2   3     1025.90     1028.92    129.00 o 
  -9   2   3     6541.61     6562.62    354.91 o 
  -8   2   3     2041.92     1987.03    104.63 o 
  -7   2   3    30900.97    32648.19    652.90 o 
  -6   2   3     1869.09     1869.97     75.70 o 
  -5   2   3     3011.25     3212.74    123.67 o 
  -4   2   3     1328.28     1265.55     27.60 o 
  -3   2   3    10181.34     9800.83    145.06 o 
  -2   2   3      744.35      709.20     18.71 o 
  -1   2   3    15884.13    14980.50    202.24 o 
   0   2   3     7040.70     6802.40    100.34 o 
   1   2   3    26567.65    24957.54    409.03 o 
   2   2   3     1947.70     1720.02     50.78 o 
   3   2   3    16173.32    17130.52    288.77 o 
   4   2   3     2035.16     2005.01     46.49 o 
   5   2   3    13498.00    13306.89    219.80 o 
   6   2   3      857.13      833.17     30.59 o 
   7   2   3     8999.71     8944.05    183.07 o 
   8   2   3     1451.20     1507.90     53.19 o 
   9   2   3     6747.28     6772.35    178.56 o 
  10   2   3      146.70      136.39     32.27 o 
  11   2   3     2303.59     2361.29     88.38 o 
  12   2   3      223.25      207.56     43.48 o 
 -12   3   3      408.51      517.00    114.38 o 
 -11   3   3      102.51      191.21     83.28 o 
 -10   3   3      152.59      133.22     72.49 o 
  -9   3   3      416.47      474.84    100.25 o 
  -8   3   3        6.79       24.43     34.51 o 
  -7   3   3      146.01      106.24     37.96 o 
  -6   3   3     1741.12     1745.11     60.70 o 
  -5   3   3     4519.27     4955.28     86.00 o 
  -4   3   3      153.34      139.34     11.32 o 
  -3   3   3     1754.17     1812.31     37.27 o 
  -2   3   3      992.44     1044.72     27.14 o 
  -1   3   3     1210.55     1380.07     36.71 o 
   0   3   3       84.06       86.70     13.03 o 
   1   3   3      309.23      312.88     19.33 o 
   2   3   3      323.81      285.28     19.32 o 
   3   3   3     2193.13     2193.29     56.27 o 
   4   3   3      359.31      376.53     23.43 o 
   5   3   3        3.29        1.19     12.25 o 
   6   3   3      377.72      343.33     24.67 o 
   7   3   3      123.88      163.07     22.09 o 
   8   3   3        5.19      -10.58     14.96 o 
   9   3   3      485.39      489.52     33.36 o 
  10   3   3      281.85      265.31     37.77 o 
  11   3   3      217.21      199.61     44.99 o 
  12   3   3      111.11       67.29     75.59 o 
 -12   4   3     1951.03     1852.87    208.68 o 
 -11   4   3     2473.53     2626.02    241.65 o 
 -10   4   3     1037.74      950.97    150.94 o 
  -9   4   3     2178.32     2208.87    137.33 o 
  -8   4   3     1191.68     1124.27    126.65 o 
  -7   4   3      375.21      405.33     38.05 o 
  -6   4   3     2058.66     2045.13     45.15 o 
  -5   4   3    15446.63    15442.84    245.21 o 
  -4   4   3    10381.93    10618.74    165.19 o 
  -3   4   3    10381.18    10689.48    155.14 o 
  -2   4   3    10475.36    10837.26    168.57 o 
  -1   4   3    13821.77    13971.44    227.50 o 
   0   4   3     2741.54     2511.13     59.47 o 
   1   4   3     4707.17     4539.54     90.02 o 
   2   4   3    11607.06    11541.53    193.26 o 
   3   4   3     8155.12     8014.34    143.14 o 
   4   4   3     3780.20     3764.95    111.71 o 
   5   4   3     5294.50     5265.69    112.71 o 
   6   4   3     4647.73     4579.13    102.27 o 
   7   4   3     3463.95     3453.38     90.32 o 
   8   4   3      880.68      928.07     43.02 o 
   9   4   3     1468.47     1609.86     57.75 o 
  10   4   3     3331.98     3350.38    150.67 o 
  11   4   3     1700.18     1818.96    101.25 o 
 -11   5   3      707.82      601.02    144.00 o 
 -10   5   3       13.34        5.20     73.24 o 
  -9   5   3        2.41      -40.27     40.27 o 
  -8   5   3      138.36       98.35     48.16 o 
  -7   5   3       83.35      103.20     18.87 o 
  -6   5   3     1396.34     1435.66     41.12 o 
  -5   5   3       47.55       44.99     15.11 o 
  -4   5   3      534.33      542.54     28.30 o 
  -3   5   3      640.74      680.18     33.66 o 
  -2   5   3       45.67       56.98     16.54 o 
  -1   5   3      502.25      578.67     29.07 o 
   0   5   3      118.07      120.02     19.34 o 
   1   5   3      280.13      328.13     24.46 o 
   2   5   3     2564.89     2395.56     62.96 o 
   3   5   3      382.53      329.34     26.50 o 
   4   5   3        2.96       -4.38     15.08 o 
   5   5   3        8.31       14.48     15.81 o 
   6   5   3       61.89       38.00     17.30 o 
   7   5   3       11.45       10.20     18.45 o 
   8   5   3      110.86       68.91     25.48 o 
   9   5   3      610.57      667.86     50.99 o 
  10   5   3       72.79       71.63     34.88 o 
 -10   6   3     2434.75     2626.64    271.64 o 
  -9   6   3     1096.32     1334.59    128.31 o 
  -8   6   3     4523.44     4805.05    232.38 o 
  -7   6   3     2083.40     2092.63     63.28 o 
  -6   6   3     5619.02     5896.77    134.75 o 
  -5   6   3      321.39      338.91     34.23 o 
  -4   6   3     6057.58     6098.23    135.96 o 
  -3   6   3     2949.23     2897.33     72.92 o 
  -2   6   3     6867.20     6736.04    144.98 o 
  -1   6   3     1010.65     1007.72     48.09 o 
   0   6   3    15500.32    15372.34    340.92 o 
   1   6   3     6825.23     6508.29    141.14 o 
   2   6   3     4540.29     4237.83    104.84 o 
   3   6   3      914.92      928.01     47.38 o 
   4   6   3     2995.95     2986.71     84.50 o 
   5   6   3      753.74      822.53     45.87 o 
   6   6   3     3617.31     3447.91     93.81 o 
   7   6   3     1405.04     1524.41     73.10 o 
   8   6   3     5845.30     6162.55    152.37 o 
   9   6   3     1003.85      884.95     69.86 o 
  -9   7   3      271.67      198.07    116.80 o 
  -8   7   3        0.49       -7.14     17.41 o 
  -7   7   3       19.11       11.95     22.69 o 
  -6   7   3      556.52      594.29     47.44 o 
  -5   7   3       97.62       61.35     25.38 o 
  -4   7   3      876.68      946.57     76.57 o 
  -3   7   3       93.17       84.62     26.95 o 
  -2   7   3       25.71       18.32     22.42 o 
  -1   7   3       92.94      113.93     28.20 o 
   0   7   3      182.60      164.03     31.05 o 
   1   7   3        8.55       31.91     24.59 o 
   2   7   3     1655.50     1675.86     72.25 o 
   3   7   3        9.72       22.90     26.91 o 
   4   7   3       22.19       20.59     23.96 o 
   5   7   3       64.57       98.81     27.04 o 
   6   7   3        1.79      -20.46     27.37 o 
   7   7   3      297.89      395.86     56.95 o 
   8   7   3        0.96      -16.51     32.02 o 
  -7   8   3        0.18      -31.24     53.35 o 
  -6   8   3     2018.23     1856.78     92.52 o 
  -5   8   3      419.21      457.47     50.96 o 
  -4   8   3     8502.00     8520.90    227.03 o 
  -3   8   3      144.27      190.73     41.00 o 
  -2   8   3     6379.12     6140.07    162.53 o 
  -1   8   3      132.07       89.44     40.14 o 
   0   8   3     3198.54     3286.01    108.24 o 
   1   8   3        5.10      -15.66     24.44 o 
   2   8   3     8916.42     8797.15    209.41 o 
   3   8   3      142.86      146.17     39.22 o 
   4   8   3     3023.72     3306.45    140.12 o 
   5   8   3       61.03       98.34     31.34 o 
   6   8   3     3528.89     3565.40    193.99 o 
   7   8   3      125.20      115.16     62.41 o 
  -5   9   3       27.58       15.56     36.61 o 
  -4   9   3      226.56      266.88     47.21 o 
  -3   9   3       71.10       88.78     38.29 o 
  -2   9   3      129.56      105.30     37.90 o 
  -1   9   3        1.00       10.41     27.81 o 
   0   9   3      118.08       97.48     34.51 o 
   1   9   3       10.76      -25.89     25.89 o 
   2   9   3       54.92       97.44     34.38 o 
   3   9   3        0.03       35.61     31.92 o 
   4   9   3      259.51      252.00     43.73 o 
 -12   0   4     7192.14     7291.40    364.70 o 
 -10   0   4     7087.33     6975.41    342.39 o 
  -8   0   4    15423.20    16176.02    986.60 o 
  -6   0   4    10905.99    11533.75    282.39 o 
  -4   0   4      873.45      646.25     26.61 o 
  -2   0   4   120354.49   122103.70   2090.39 o 
   0   0   4    10022.79     9548.39    232.25 o 
   2   0   4    21329.59    21427.18    386.59 o 
   4   0   4    17167.65    17312.43    356.46 o 
   6   0   4    20165.23    20353.44    665.61 o 
   8   0   4     3203.73     3162.19    124.71 o 
  10   0   4     9818.56     9218.83    341.40 o 
  12   0   4     2970.48     2683.33    148.09 o 
 -13   1   4      359.02      298.69     44.98 o 
 -12   1   4       24.12        6.84     34.08 o 
 -11   1   4      210.21      219.52     30.27 o 
 -10   1   4       12.88        6.82     19.42 o 
  -9   1   4      192.89      201.57     56.68 o 
  -8   1   4     1286.95     1414.42     46.27 o 
  -7   1   4      315.70      340.17     18.27 o 
  -6   1   4     4609.07     5166.86     89.94 o 
  -5   1   4       54.05       73.32     12.26 o 
  -4   1   4     2043.27     2354.24     54.66 o 
  -3   1   4        0.27        6.51      6.09 o 
  -2   1   4       28.59       28.78      7.39 o 
  -1   1   4        4.89       -7.68      7.68 o 
   0   1   4    13621.91    14085.71    204.48 o 
   1   1   4      180.62      191.61     13.70 o 
   2   1   4    12918.13    13273.93    195.91 o 
   3   1   4      169.54      139.17     19.38 o 
   4   1   4      371.52      405.21     28.35 o 
   5   1   4      132.83      149.20     15.39 o 
   6   1   4      586.93      639.51     27.44 o 
   7   1   4      497.19      520.77     30.39 o 
   8   1   4       19.32        5.64     18.87 o 
   9   1   4      148.29      147.08     50.33 o 
  10   1   4      139.34       99.36     27.66 o 
  11   1   4      126.02       65.16     34.23 o 
  12   1   4      217.11      205.10     39.28 o 
 -12   2   4     1186.32     1231.03    148.46 o 
 -11   2   4      132.64      129.25     70.64 o 
 -10   2   4     2204.16     2246.20    182.78 o 
  -9   2   4      302.60      231.61     73.11 o 
  -8   2   4     7331.69     7591.64    302.93 o 
  -7   2   4     3772.39     3799.92     92.75 o 
  -6   2   4    21943.48    22891.64    326.41 o 
  -5   2   4      462.31      528.20     19.29 o 
  -4   2   4    25286.42    25704.19    361.33 o 
  -3   2   4     2355.12     2364.01     45.22 o 
  -2   2   4      853.52      665.33     28.53 o 
  -1   2   4     1646.34     1531.30     34.92 o 
   0   2   4    15346.60    14510.56    200.53 o 
   1   2   4      144.84      110.30     13.22 o 
   2   2   4     6713.63     6389.48    120.90 o 
   3   2   4     1047.90     1014.86     33.28 o 
   4   2   4    29536.50    30774.18    708.38 o 
   5   2   4     1283.86     1308.49     44.99 o 
   6   2   4     3497.08     3480.64     81.01 o 
   7   2   4     1629.00     1640.61    105.37 o 
   8   2   4    15413.91    15634.85    303.79 o 
   9   2   4      846.26      841.59     51.80 o 
  10   2   4     1969.82     1897.69    105.49 o 
  11   2   4      611.04      592.00     54.11 o 
  12   2   4     1119.10     1077.92     84.37 o 
 -12   3   4       19.65      -48.70     48.70 o 
 -11   3   4       64.26       72.12     69.27 o 
 -10   3   4       50.20       51.80     62.33 o 
  -9   3   4      117.17       38.82    111.10 o 
  -8   3   4     1458.52     1595.98    187.74 o 
  -7   3   4       71.55        3.94     63.32 o 
  -6   3   4    11488.82    11653.24    314.91 o 
  -5   3   4      358.49      402.71     18.67 o 
  -4   3   4      183.90      208.14     17.87 o 
  -3   3   4        0.87       -1.38      6.27 o 
  -2   3   4        0.35       -1.84      8.38 o 
  -1   3   4       39.87       29.18      9.44 o 
   0   3   4      245.50      206.35     16.63 o 
   1   3   4      330.62      379.47     20.94 o 
   2   3   4       30.21       18.69     10.52 o 
   3   3   4      684.21      733.89     42.96 o 
   4   3   4      166.58      192.01     29.00 o 
   5   3   4      168.17      146.65     19.74 o 
   6   3   4      315.72      299.16     25.47 o 
   7   3   4      727.18      722.39     38.46 o 
   8   3   4      398.42      413.73     32.52 o 
   9   3   4      496.11      501.01     42.49 o 
  10   3   4       12.44       -9.76     25.87 o 
  11   3   4      233.63      236.16     37.92 o 
 -12   4   4     2217.91     2762.45    254.91 o 
 -11   4   4     2015.49     1824.62    202.12 o 
 -10   4   4     3856.72     4177.39    297.29 o 
  -9   4   4     4082.66     4126.71    192.92 o 
  -8   4   4     2521.90     2738.51    185.76 o 
  -7   4   4      260.76      288.66     56.25 o 
  -6   4   4     1796.75     1667.22     44.20 o 
  -5   4   4     6234.10     6190.13    121.45 o 
  -4   4   4     4511.27     4482.35     89.08 o 
  -3   4   4     6748.43     6750.54    105.05 o 
  -2   4   4    17490.29    17526.85    260.60 o 
  -1   4   4    11166.76    10800.39    187.44 o 
   0   4   4     8457.40     8562.61    150.68 o 
   1   4   4    11046.81    11182.46    177.65 o 
   2   4   4    15513.49    15628.20    254.74 o 
   3   4   4     7318.53     7047.01    130.52 o 
   4   4   4     1759.77     1647.73     79.29 o 
   5   4   4     5630.40     5631.07    132.78 o 
   6   4   4     7831.75     7760.84    156.43 o 
   7   4   4     1313.77     1342.66     67.32 o 
   8   4   4      513.46      584.03     44.62 o 
   9   4   4     1518.47     1511.42     69.63 o 
  10   4   4     2702.11     2861.90    112.35 o 
  11   4   4      994.39     1026.88     83.09 o 
 -11   5   4       10.18       42.38     88.48 o 
 -10   5   4       82.67       43.00     81.91 o 
  -9   5   4      327.37      299.86     66.72 o 
  -8   5   4      825.65      903.68     96.70 o 
  -7   5   4       17.92       22.35     15.01 o 
  -6   5   4      671.47      653.74     30.49 o 
  -5   5   4       15.55       42.17     15.83 o 
  -4   5   4     1234.41     1201.17     42.97 o 
  -3   5   4      270.49      293.67     21.62 o 
  -2   5   4       65.85       48.47     15.69 o 
  -1   5   4     1804.15     1806.73     50.35 o 
   0   5   4      550.52      520.83     31.20 o 
   1   5   4      594.10      645.68     35.04 o 
   2   5   4     2345.02     2398.75     60.15 o 
   3   5   4      247.10      321.96     27.33 o 
   4   5   4       19.40       17.56     21.00 o 
   5   5   4        1.44       14.35     18.14 o 
   6   5   4        0.23        5.31     20.30 o 
   7   5   4     1388.69     1305.88     66.11 o 
   8   5   4      118.69      103.48     28.91 o 
   9   5   4       94.16       61.13     27.40 o 
  10   5   4       41.47       44.16     38.16 o 
 -10   6   4      436.79      561.61    149.08 o 
  -9   6   4     1218.48     1454.42    132.51 o 
  -8   6   4      552.01      389.65     78.09 o 
  -7   6   4     6262.21     6219.34    138.44 o 
  -6   6   4     2058.24     2118.21     64.21 o 
  -5   6   4     4740.78     4962.81    114.07 o 
  -4   6   4     4071.26     3965.34    101.14 o 
  -3   6   4     7784.21     7638.43    160.70 o 
  -2   6   4      722.32      670.81     36.54 o 
  -1   6   4     4653.19     4499.26    109.12 o 
   0   6   4     4994.85     4986.48    128.58 o 
   1   6   4    14903.48    13897.87    283.41 o 
   2   6   4     1530.87     1473.13     58.78 o 
   3   6   4     4104.34     3945.36    101.90 o 
   4   6   4     1981.27     1946.91     68.63 o 
   5   6   4     2606.95     2437.32     92.24 o 
   6   6   4      787.44      875.94     52.94 o 
   7   6   4     5853.12     6142.93    153.78 o 
   8   6   4     2065.62     2249.63     83.31 o 
   9   6   4     1387.02     1334.21    114.14 o 
  -9   7   4       15.36       32.82     57.50 o 
  -8   7   4       13.70       15.67     18.10 o 
  -7   7   4      104.66      153.31     61.06 o 
  -6   7   4      302.22      330.68     74.43 o 
  -5   7   4        0.32       -0.25     21.79 o 
  -4   7   4       51.91       60.81     25.63 o 
  -3   7   4       49.89       66.48     25.66 o 
  -2   7   4       23.76       13.70     23.37 o 
  -1   7   4     1663.14     1495.74     68.99 o 
   0   7   4       55.54      111.67     28.61 o 
   1   7   4      312.08      303.85     36.90 o 
   2   7   4      362.38      384.08     40.10 o 
   3   7   4      388.23      276.74     37.32 o 
   4   7   4       47.30       22.25     25.23 o 
   5   7   4      169.34      171.84     33.16 o 
   6   7   4      188.31      199.46     34.50 o 
   7   7   4      572.92      589.97     49.31 o 
   8   7   4       16.15        4.73     30.46 o 
  -7   8   4      281.35      349.96    101.06 o 
  -6   8   4        1.13      -18.24     27.64 o 
  -5   8   4     5038.90     5195.60    212.63 o 
  -4   8   4        0.85      -26.10     26.10 o 
  -3   8   4     4981.28     4772.31    138.47 o 
  -2   8   4      147.84      108.90     34.11 o 
  -1   8   4     7633.77     7629.00    189.06 o 
   0   8   4        5.19       -9.67     26.25 o 
   1   8   4     4558.69     4428.56    171.46 o 
   2   8   4      188.42      187.13     37.56 o 
   3   8   4     4414.51     4085.83    153.07 o 
   4   8   4        5.56       13.25     26.76 o 
   5   8   4     4227.22     4252.78    128.71 o 
   6   8   4      185.62      174.99     41.04 o 
  -5   9   4      514.07      561.91     64.85 o 
  -4   9   4      135.94      102.20     53.01 o 
  -3   9   4        0.06      -30.38     30.38 o 
  -2   9   4        0.14      -12.25     28.51 o 
  -1   9   4      331.68      285.42     60.11 o 
   0   9   4        0.24       16.11     29.50 o 
   1   9   4       55.87       22.61     32.15 o 
   2   9   4       58.61       13.67     31.27 o 
   3   9   4       57.14       41.05     37.16 o 
   4   9   4        7.73       39.46     33.65 o 
 -13   0   5     1702.62     2173.58    163.08 o 
 -11   0   5     4279.99     4278.88    241.65 o 
  -9   0   5    17834.42    19568.88    793.16 o 
  -7   0   5     6822.80     6967.16    268.29 o 
  -5   0   5    18348.23    19315.23    388.42 o 
  -3   0   5    24725.90    24414.18    483.27 o 
  -1   0   5    21632.45    21160.14    428.35 o 
   1   0   5     6159.04     5095.15    119.70 o 
   3   0   5    18124.43    20067.10    541.59 o 
   5   0   5    17113.46    16946.82    420.63 o 
   7   0   5     3993.87     4017.27    129.45 o 
   9   0   5     9235.83     8676.23    348.09 o 
  11   0   5      389.59      348.43     88.98 o 
 -13   1   5       34.23       24.03     30.04 o 
 -12   1   5      151.33      107.54     35.37 o 
 -11   1   5        1.67       14.83     21.07 o 
 -10   1   5      255.18      251.83     30.99 o 
  -9   1   5      372.20      259.52     31.36 o 
  -8   1   5       25.73       49.57     16.09 o 
  -7   1   5       33.18       17.33     14.96 o 
  -6   1   5      170.05      204.10     17.37 o 
  -5   1   5     2633.84     2955.14     56.73 o 
  -4   1   5       91.69       71.68     10.83 o 
  -3   1   5       63.31       30.37      7.33 o 
  -2   1   5        8.50       -1.68      7.34 o 
  -1   1   5    13980.23    14807.71    215.92 o 
   0   1   5     1450.39     1417.65     42.76 o 
   1   1   5     3598.19     3933.89     81.22 o 
   2   1   5        8.58       -8.92      8.92 o 
   3   1   5      108.37      111.94     14.35 o 
   4   1   5      123.39      128.33     16.65 o 
   5   1   5     4232.18     4284.18     86.35 o 
   6   1   5      208.71      229.29     20.02 o 
   7   1   5     2760.98     2852.77     74.17 o 
   8   1   5       97.69       88.22     21.96 o 
   9   1   5        7.45        6.99     22.12 o 
  10   1   5      259.95      313.70     39.29 o 
  11   1   5       81.22       56.76     38.31 o 
  12   1   5       30.22      -10.10     29.55 o 
 -12   2   5      207.09      113.64     75.34 o 
 -11   2   5     2399.12     2338.27    193.57 o 
 -10   2   5      213.51      255.65     81.17 o 
  -9   2   5      520.83      484.41     94.30 o 
  -8   2   5      516.16      540.33     44.82 o 
  -7   2   5    22453.85    22687.10    409.78 o 
  -6   2   5     2368.86     2317.81     78.20 o 
  -5   2   5    12456.42    12847.04    241.88 o 
  -4   2   5     5729.41     5820.24     94.03 o 
  -3   2   5    21150.70    21236.28    284.43 o 
  -2   2   5      601.06      574.27     19.85 o 
  -1   2   5    14150.43    13807.98    192.45 o 
   0   2   5      855.35      837.74     30.54 o 
   1   2   5    10098.17     9373.86    156.18 o 
   2   2   5     1514.66     1494.20     38.50 o 
   3   2   5    15948.62    15409.70    267.58 o 
   4   2   5     3833.05     3979.70     81.62 o 
   5   2   5     4527.76     4390.01     89.55 o 
   6   2   5      938.64      966.81     37.76 o 
   7   2   5    12903.87    12539.59    230.17 o 
   8   2   5     1974.40     1918.54     68.50 o 
   9   2   5     4772.82     4788.63    138.96 o 
  10   2   5      760.84      735.26     71.87 o 
  11   2   5     5719.65     5454.02    158.61 o 
 -12   3   5       93.87       52.17     68.78 o 
 -11   3   5      125.44       57.00     67.17 o 
 -10   3   5       21.39       16.98     58.86 o 
  -9   3   5        4.02        4.19     35.60 o 
  -8   3   5     2258.24     2258.76    120.19 o 
  -7   3   5       13.84       64.16     35.98 o 
  -6   3   5      258.71      247.81     18.59 o 
  -5   3   5        6.64       16.64     11.02 o 
  -4   3   5       66.43       85.54     13.59 o 
  -3   3   5     1869.32     1938.78     38.83 o 
  -2   3   5       83.00      110.43     11.48 o 
  -1   3   5       20.44       12.88     10.00 o 
   0   3   5      639.83      559.05     24.75 o 
   1   3   5      634.09      637.52     28.43 o 
   2   3   5       50.72       71.06     13.45 o 
   3   3   5     1317.82     1400.41     67.12 o 
   4   3   5      171.27      189.66     21.20 o 
   5   3   5     2289.59     2311.69     65.34 o 
   6   3   5      120.89      134.19     20.92 o 
   7   3   5     5778.46     5805.13    136.23 o 
   8   3   5       14.88       -2.42     21.84 o 
   9   3   5        6.36      -18.22     20.46 o 
  10   3   5       37.55       64.92     29.29 o 
  11   3   5       41.47       33.38     29.60 o 
 -11   4   5     1856.70     1828.95    204.47 o 
 -10   4   5     3401.64     3968.70    291.46 o 
  -9   4   5     7001.44     7195.41    808.09 o 
  -8   4   5     3215.57     3481.45    236.69 o 
  -7   4   5      601.94      548.58     44.75 o 
  -6   4   5     1883.39     1886.08     49.83 o 
  -5   4   5     4186.17     4207.02     85.10 o 
  -4   4   5     1615.71     1610.18     39.65 o 
  -3   4   5     5683.53     5651.71     91.87 o 
  -2   4   5     9879.60     9627.17    155.88 o 
  -1   4   5    13292.45    13297.58    193.42 o 
   0   4   5    10265.54     9912.17    159.84 o 
   1   4   5    10154.88    10197.11    176.97 o 
   2   4   5     8724.75     8652.28    145.50 o 
   3   4   5     5800.62     5921.49    115.66 o 
   4   4   5     1718.91     1688.97     60.38 o 
   5   4   5     9098.71     8737.30    173.62 o 
   6   4   5     5286.95     5230.00    118.36 o 
   7   4   5     1594.71     1517.17     96.41 o 
   8   4   5      604.57      674.17     50.96 o 
   9   4   5     2607.03     2731.18     99.99 o 
  10   4   5      934.78     1088.79     65.32 o 
  11   4   5      661.23      686.52    137.92 o 
 -11   5   5       58.04      -24.29     77.95 o 
 -10   5   5      501.96      508.82    132.84 o 
  -9   5   5        3.63       44.92     48.52 o 
  -8   5   5      426.52      511.12     77.82 o 
  -7   5   5       79.19       79.69     27.45 o 
  -6   5   5      604.48      586.43     30.21 o 
  -5   5   5      454.19      429.32     32.72 o 
  -4   5   5       17.52       19.16     14.89 o 
  -3   5   5      996.69     1100.25     50.30 o 
  -2   5   5      148.21      127.68     23.18 o 
  -1   5   5     1984.66     2050.07     50.46 o 
   0   5   5     1641.35     1610.32     47.99 o 
   1   5   5      338.39      368.32     28.98 o 
   2   5   5      298.99      328.79     30.27 o 
   3   5   5       24.95       23.07     19.81 o 
   4   5   5      191.13      201.00     28.00 o 
   5   5   5     1512.42     1594.03     78.45 o 
   6   5   5      150.57      144.44     28.90 o 
   7   5   5      172.59      144.61     31.85 o 
   8   5   5       17.60        5.55     24.67 o 
   9   5   5      136.46      116.83     34.07 o 
  10   5   5      442.78      477.13    108.49 o 
 -10   6   5     1299.53     1430.80    209.80 o 
  -9   6   5      102.59       78.45     55.62 o 
  -8   6   5     1571.07     1697.14    143.50 o 
  -7   6   5     1878.32     1935.51     61.57 o 
  -6   6   5     4201.89     4415.62    146.95 o 
  -5   6   5     2404.16     2311.02    106.50 o 
  -4   6   5    10543.26    10413.68    205.76 o 
  -3   6   5     1636.80     1499.25     59.05 o 
  -2   6   5     2015.96     2091.29     72.07 o 
  -1   6   5      882.88      851.90     48.29 o 
   0   6   5    10936.25    10286.40    222.66 o 
   1   6   5     3333.87     3143.35     95.77 o 
   2   6   5     6539.60     6659.37    200.04 o 
   3   6   5     1781.69     1859.04     67.85 o 
   4   6   5     8066.72     7889.81    231.22 o 
   5   6   5      779.13      804.00     49.16 o 
   6   6   5     2764.25     2844.38    113.31 o 
   7   6   5     1768.43     1812.54     83.42 o 
   8   6   5     3238.74     3280.73    105.59 o 
   9   6   5      104.84      172.98     45.75 o 
  -9   7   5      110.21       60.67     83.96 o 
  -8   7   5      471.03      514.81     51.38 o 
  -7   7   5       58.28       63.88     32.62 o 
  -6   7   5      288.06      317.32     50.58 o 
  -5   7   5       21.97       17.37     23.03 o 
  -4   7   5       56.77       26.49     22.86 o 
  -3   7   5      605.02      494.88     43.98 o 
  -2   7   5       68.47       75.50     26.08 o 
  -1   7   5      126.00      151.18     28.97 o 
   0   7   5      860.13      819.17     55.48 o 
   1   7   5       63.64       91.83     28.34 o 
   2   7   5      425.99      458.98     44.37 o 
   3   7   5       41.86       50.76     26.83 o 
   4   7   5      516.07      548.07     48.82 o 
   5   7   5       92.71      102.79     31.74 o 
   6   7   5       33.70       37.69     29.99 o 
   7   7   5      255.97      260.43     40.28 o 
   8   7   5        5.72        5.46     31.92 o 
  -7   8   5        5.47      -24.35     34.77 o 
  -6   8   5     2346.89     2225.75    102.64 o 
  -5   8   5       47.82       48.54     30.86 o 
  -4   8   5     1815.55     1827.02    130.09 o 
  -3   8   5       32.80       43.13     28.60 o 
  -2   8   5     7831.12     7622.91    190.20 o 
  -1   8   5      185.47      155.68     34.68 o 
   0   8   5     5530.16     5620.46    138.74 o 
   1   8   5      214.32      257.24     40.17 o 
   2   8   5     6422.94     6239.60    186.49 o 
   3   8   5       28.70        7.70     27.32 o 
   4   8   5     2611.25     2776.35    107.12 o 
   5   8   5      152.27      164.18     38.27 o 
   6   8   5     6278.19     6266.02    185.72 o 
  -4   9   5        3.50       -1.76     29.58 o 
  -3   9   5        0.13      -17.72     32.10 o 
  -2   9   5       70.10       72.97     34.48 o 
  -1   9   5        8.35       17.55     30.64 o 
   0   9   5       19.19       18.19     31.36 o 
   1   9   5       20.72       54.45     32.04 o 
   2   9   5       12.72       47.61     36.10 o 
   3   9   5        0.42      -11.16     30.27 o 
 -12   0   6     1081.18      980.09    108.93 o 
 -10   0   6     2833.49     2818.34    180.31 o 
  -8   0   6    17251.73    17880.85   1297.95 o 
  -6   0   6    15714.33    16738.31    399.84 o 
  -4   0   6     6836.85     6642.01    169.63 o 
  -2   0   6    30531.63    30031.89    602.87 o 
   0   0   6    13528.39    13424.66    281.32 o 
   2   0   6    26013.23    26297.97    673.59 o 
   4   0   6     4342.27     4317.05    114.19 o 
   6   0   6     5983.59     5866.53    150.30 o 
   8   0   6     9489.35     9139.23    315.94 o 
  10   0   6     2314.80     2264.09    128.70 o 
 -13   1   6      101.44      142.79     56.32 o 
 -12   1   6      235.02      212.36     54.46 o 
 -11   1   6       79.27      170.66     49.26 o 
 -10   1   6     1513.05     1492.47     72.31 o 
  -9   1   6      205.96      163.42     26.77 o 
  -8   1   6     1016.32     1045.69     48.48 o 
  -7   1   6      503.23      482.91     22.33 o 
  -6   1   6       13.48        6.45     11.69 o 
  -5   1   6        7.95        2.47      7.55 o 
  -4   1   6     1664.71     1712.73     32.71 o 
  -3   1   6      215.51      191.71     11.63 o 
  -2   1   6     1107.22     1299.77     47.55 o 
  -1   1   6       99.98      121.85     16.54 o 
   0   1   6    13868.18    15092.04    238.08 o 
   1   1   6       36.87        3.57     11.45 o 
   2   1   6      726.17      861.04     36.01 o 
   3   1   6       81.80      108.93     14.74 o 
   4   1   6     5268.47     5348.67     95.99 o 
   5   1   6      124.23      160.68     19.62 o 
   6   1   6        5.22       -8.33     13.43 o 
   7   1   6       97.70      123.79     24.59 o 
   8   1   6      109.61      125.25     30.31 o 
   9   1   6      300.90      351.49     40.36 o 
  10   1   6     1086.80     1098.35     66.00 o 
  11   1   6       76.62       43.03     30.01 o 
 -12   2   6     3669.72     3738.83    258.00 o 
 -11   2   6      429.73      435.83    100.00 o 
 -10   2   6     3085.15     3400.15    235.82 o 
  -9   2   6      659.26      629.79     61.24 o 
  -8   2   6     4508.00     4339.34    156.24 o 
  -7   2   6     1966.25     1945.58     61.21 o 
  -6   2   6     7270.72     7078.01    176.29 o 
  -5   2   6     2055.28     2244.46     50.88 o 
  -4   2   6    32923.89    33809.12    475.13 o 
  -3   2   6     4144.88     3936.42     70.23 o 
  -2   2   6    28602.06    29518.86    417.47 o 
  -1   2   6     1747.28     1635.80     42.38 o 
   0   2   6     7960.30     7527.03    130.59 o 
   1   2   6     2753.87     2759.25     73.65 o 
   2   2   6     7854.33     7576.40    133.59 o 
   3   2   6     4446.40     4296.83     81.46 o 
   4   2   6    19010.64    18498.03    296.86 o 
   5   2   6      692.52      662.95     32.23 o 
   6   2   6     5035.14     4840.66    100.86 o 
   7   2   6      648.69      569.85     40.27 o 
   8   2   6     5898.46     5737.78    184.40 o 
   9   2   6      678.22      672.22     61.17 o 
  10   2   6     5042.64     4798.41    153.33 o 
  11   2   6      738.06      693.82     63.05 o 
 -12   3   6       19.35       54.77     66.30 o 
 -11   3   6       90.06        3.84     59.61 o 
 -10   3   6      469.92      494.45    108.80 o 
  -9   3   6      380.99      392.74     61.64 o 
  -8   3   6     1063.65     1005.60    150.94 o 
  -7   3   6        5.76        3.80     12.83 o 
  -6   3   6      335.14      331.81     18.21 o 
  -5   3   6      921.31      930.46     29.27 o 
  -4   3   6       25.53       11.13     10.01 o 
  -3   3   6       27.03       16.40      9.04 o 
  -2   3   6     1022.39     1094.21     37.88 o 
  -1   3   6       32.11       68.01     12.46 o 
   0   3   6      473.18      475.14     24.32 o 
   1   3   6       26.78       -0.35     12.53 o 
   2   3   6      464.60      515.91     26.72 o 
   3   3   6       34.89       34.95     13.35 o 
   4   3   6     5525.98     5452.75    145.23 o 
   5   3   6     2368.50     2228.59     60.87 o 
   6   3   6     1137.74     1039.12     47.42 o 
   7   3   6       54.81       29.89     21.90 o 
   8   3   6      347.33      364.00     44.95 o 
   9   3   6        1.33       31.70     23.85 o 
  10   3   6      831.16      806.08     60.10 o 
  11   3   6       91.71       64.13     32.96 o 
 -11   4   6      891.44      673.02    140.15 o 
 -10   4   6     2543.51     2510.27    231.98 o 
  -9   4   6     3672.73     3885.87    269.10 o 
  -8   4   6     3011.72     3083.40    219.46 o 
  -7   4   6     1528.26     1547.88     45.26 o 
  -6   4   6     7449.38     7351.78    141.99 o 
  -5   4   6     2166.55     2234.29     56.28 o 
  -4   4   6     1541.93     1397.54     44.52 o 
  -3   4   6     3257.35     3304.04     62.16 o 
  -2   4   6     5370.23     5315.82     91.01 o 
  -1   4   6     6806.18     6745.22    111.10 o 
   0   4   6    12354.69    12510.83    197.44 o 
   1   4   6     4873.46     4785.87     92.44 o 
   2   4   6    11420.64    11102.19    169.96 o 
   3   4   6     2002.64     1906.04     56.19 o 
   4   4   6     2492.09     2551.92     73.14 o 
   5   4   6     6295.73     6279.83    151.69 o 
   6   4   6     6735.16     6646.06    159.48 o 
   7   4   6     2451.76     2364.90     82.74 o 
   8   4   6     2926.93     2882.37     94.65 o 
   9   4   6     1760.02     1957.09    101.15 o 
  10   4   6      788.53      895.75     64.01 o 
 -11   5   6      150.31      184.64     97.53 o 
 -10   5   6       67.85       81.66     90.21 o 
  -9   5   6      255.01      285.36     64.76 o 
  -8   5   6      295.20      383.58    161.97 o 
  -7   5   6      132.19      115.09     22.67 o 
  -6   5   6        2.32       14.18     14.39 o 
  -5   5   6      174.31      165.91     27.79 o 
  -4   5   6       93.57       95.53     19.26 o 
  -3   5   6      531.73      569.59     29.32 o 
  -2   5   6      191.46      190.93     20.64 o 
  -1   5   6     1824.88     1825.36     51.93 o 
   0   5   6      947.57     1012.37     39.49 o 
   1   5   6        3.54       16.08     15.67 o 
   2   5   6       47.23       59.07     19.70 o 
   3   5   6       90.82       91.54     23.17 o 
   4   5   6     1672.63     1659.98     63.54 o 
   5   5   6     1261.55     1153.33     60.12 o 
   6   5   6       12.46       -3.61     24.01 o 
   7   5   6       11.12      -13.94     24.69 o 
   8   5   6       22.04       43.78     26.15 o 
   9   5   6      500.66      510.65     47.59 o 
 -10   6   6      767.75      913.92    174.98 o 
  -9   6   6      852.28      869.76    107.49 o 
  -8   6   6      612.95      602.31    176.34 o 
  -7   6   6     3012.05     3168.30     85.29 o 
  -6   6   6      381.61      418.77     38.20 o 
  -5   6   6     7714.50     7507.40    160.62 o 
  -4   6   6     2197.75     2201.31     75.80 o 
  -3   6   6     2993.68     3207.55     89.78 o 
  -2   6   6      492.93      529.88     34.57 o 
  -1   6   6     4044.19     4134.67     95.92 o 
   0   6   6     2488.44     2363.29     73.38 o 
   1   6   6     9363.47     9251.21    187.71 o 
   2   6   6      879.26      828.00     52.63 o 
   3   6   6     8563.36     8390.04    178.82 o 
   4   6   6     2563.62     2408.69     80.53 o 
   5   6   6     4305.08     4181.47    112.67 o 
   6   6   6      914.33     1010.84     60.61 o 
   7   6   6     3625.05     3844.49    118.21 o 
   8   6   6      234.37      222.46     39.49 o 
   9   6   6     1185.42     1212.96     69.75 o 
  -8   7   6        2.51       12.66     31.29 o 
  -7   7   6       23.62      -15.88     22.79 o 
  -6   7   6      182.14      134.43     32.78 o 
  -5   7   6      455.70      458.73     40.87 o 
  -4   7   6      222.25      189.24     30.70 o 
  -3   7   6      623.97      652.73     49.97 o 
  -2   7   6       22.99        7.91     24.74 o 
  -1   7   6     1206.05     1225.11     57.44 o 
   0   7   6      148.26      168.17     29.00 o 
   1   7   6        1.18        0.48     20.70 o 
   2   7   6       60.20       57.44     27.94 o 
   3   7   6       88.36       50.87     27.90 o 
   4   7   6      146.81      154.38     33.78 o 
   5   7   6      958.98      933.04     61.84 o 
   6   7   6      162.80      194.36     40.71 o 
   7   7   6        2.00      -30.91     30.91 o 
  -7   8   6     2445.52     2582.21    140.97 o 
  -6   8   6      250.49      250.97     45.70 o 
  -5   8   6     2107.02     1922.92    100.71 o 
  -4   8   6       67.83       38.29     29.23 o 
  -3   8   6     3232.52     3134.88    107.83 o 
  -2   8   6      206.48      267.02     40.52 o 
  -1   8   6     6888.95     7051.83    181.83 o 
   0   8   6       47.62       17.48     31.41 o 
   1   8   6     7031.65     7044.45    165.38 o 
   2   8   6      187.05      203.23     35.82 o 
   3   8   6     2389.91     2553.67    109.47 o 
   4   8   6       37.21       42.17     32.38 o 
   5   8   6     6199.43     6522.90    183.12 o 
  -4   9   6        3.69       14.46     35.39 o 
  -3   9   6      406.13      551.11     55.84 o 
  -2   9   6       27.41       46.86     34.05 o 
  -1   9   6        5.25      -29.01     29.01 o 
   0   9   6       15.58       -2.69     29.72 o 
   1   9   6        0.50        3.45     30.38 o 
   2   9   6        0.66      -27.18     27.18 o 
   3   9   6       75.56       58.53     33.11 o 
 -11   0   7     1615.72     1612.71    132.72 o 
  -9   0   7     5062.01     4980.89    264.20 o 
  -7   0   7     9289.44     9470.00    269.73 o 
  -5   0   7     5790.53     5588.33    165.06 o 
  -3   0   7    37900.52    38802.80    687.29 o 
  -1   0   7    42242.13    45338.15   1038.58 o 
   1   0   7    26819.18    25945.84    526.83 o 
   3   0   7     5896.58     5723.81    143.25 o 
   5   0   7     4899.77     5175.70    137.21 o 
   7   0   7    11158.68    10899.10    292.27 o 
   9   0   7     7488.79     7206.48    272.97 o 
  11   0   7     1568.12     1540.01    160.04 o 
 -12   1   7       58.85       49.17     42.07 o 
 -11   1   7      139.49      196.29     41.44 o 
 -10   1   7      333.99      352.08     36.82 o 
  -9   1   7       13.99       22.19     20.97 o 
  -8   1   7      405.27      390.52     30.96 o 
  -7   1   7     1358.81     1501.68     80.43 o 
  -6   1   7       19.24       21.70     12.29 o 
  -5   1   7      636.18      607.97     35.43 o 
  -4   1   7      711.02      658.93     21.62 o 
  -3   1   7      617.25      594.64     21.40 o 
  -2   1   7        7.81       -5.98      9.41 o 
  -1   1   7       13.93        9.66     11.62 o 
   0   1   7        0.53      -10.67     10.79 o 
   1   1   7      147.26      113.64     16.15 o 
   2   1   7       17.23       -5.04     12.23 o 
   3   1   7     3697.94     3690.32     78.74 o 
   4   1   7        5.97        0.43     12.68 o 
   5   1   7     1149.83     1227.02     41.04 o 
   6   1   7       52.09       25.61     19.50 o 
   7   1   7     3859.05     3700.34    102.64 o 
   8   1   7      115.88       96.10     25.20 o 
   9   1   7      796.48      778.10    100.54 o 
  10   1   7      227.51      302.44     43.41 o 
  11   1   7      109.96      116.03     36.28 o 
 -12   2   7      583.61      594.57    115.62 o 
 -11   2   7     3101.37     3165.57    232.10 o 
 -10   2   7      535.04      559.35     44.13 o 
  -9   2   7     3918.86     3958.35    119.60 o 
  -8   2   7      693.13      694.53     36.90 o 
  -7   2   7     6435.56     6297.76    151.13 o 
  -6   2   7      977.00      940.10     31.35 o 
  -5   2   7    18045.05    18272.54    266.59 o 
  -4   2   7     3220.39     3527.98     66.24 o 
  -3   2   7    18875.09    18717.99    273.50 o 
  -2   2   7     3611.93     3492.35     66.97 o 
  -1   2   7     8101.19     7643.32    117.80 o 
   0   2   7     1341.38     1274.47     39.25 o 
   1   2   7    10093.35    10300.81    189.81 o 
   2   2   7      752.36      749.17     55.79 o 
   3   2   7    24184.48    23977.40    353.32 o 
   4   2   7     1045.62     1121.05     45.78 o 
   5   2   7     5091.40     4589.64    105.91 o 
   6   2   7     1024.76     1012.76     50.97 o 
   7   2   7     4370.09     4219.49    113.44 o 
   8   2   7      300.10      265.31     34.07 o 
   9   2   7     2434.71     2412.10    101.43 o 
  10   2   7      397.31      346.51     45.55 o 
  11   2   7     3262.99     3287.04    121.42 o 
 -12   3   7      135.57      160.23     86.13 o 
 -11   3   7      539.13      577.47    122.06 o 
 -10   3   7        0.37      -44.74     48.58 o 
  -9   3   7       17.55       37.92     56.26 o 
  -8   3   7        9.05       39.71     26.11 o 
  -7   3   7      776.82      717.25     48.20 o 
  -6   3   7      777.12      800.55     30.73 o 
  -5   3   7     2826.64     2791.42     58.24 o 
  -4   3   7       54.31       62.40     12.56 o 
  -3   3   7      192.93      195.76     17.49 o 
  -2   3   7      210.57      227.85     18.43 o 
  -1   3   7     1873.87     1993.87     46.28 o 
   0   3   7      368.52      374.64     23.26 o 
   1   3   7       29.33       13.32     13.55 o 
   2   3   7        8.00      -13.00     13.00 o 
   3   3   7      188.15      210.85     21.33 o 
   4   3   7     2009.44     1909.07     61.56 o 
   5   3   7      292.92      250.69     28.28 o 
   6   3   7        5.09      -18.62     18.62 o 
   7   3   7      255.77      282.24     34.70 o 
   8   3   7      108.99       89.29     26.94 o 
   9   3   7      579.97      528.56     46.70 o 
  10   3   7       17.67      -18.16     27.19 o 
 -11   4   7     1263.44     1051.22    161.84 o 
 -10   4   7     1928.24     1979.39    204.72 o 
  -9   4   7     3299.40     3469.21    319.16 o 
  -8   4   7     2082.22     2153.70    132.60 o 
  -7   4   7     4752.14     4568.11    103.79 o 
  -6   4   7     4736.67     4897.26     98.04 o 
  -5   4   7     1867.92     1897.92     52.61 o 
  -4   4   7     1525.72     1449.65     40.63 o 
  -3   4   7     4752.91     4744.85     82.41 o 
  -2   4   7     1917.61     1868.48     67.86 o 
  -1   4   7     9909.79     9544.38    148.78 o 
   0   4   7     8368.84     8027.62    138.13 o 
   1   4   7     9096.13     8869.36    150.91 o 
   2   4   7     7325.09     6995.60    126.11 o 
   3   4   7     2001.82     2067.90     66.50 o 
   4   4   7     3360.05     3183.58     87.73 o 
   5   4   7     6772.07     6291.72    140.95 o 
   6   4   7     2480.64     2337.53     82.20 o 
   7   4   7     3018.66     2973.87     96.71 o 
   8   4   7     3287.97     3248.43    138.13 o 
   9   4   7     2403.15     2206.92     87.60 o 
  10   4   7     1315.39     1411.07     81.89 o 
 -11   5   7        0.30      173.74     92.57 o 
 -10   5   7      442.54      317.98    117.11 o 
  -9   5   7       23.37       19.92     44.86 o 
  -8   5   7      395.02      399.96     69.72 o 
  -7   5   7        5.84       22.64     15.37 o 
  -6   5   7       31.98       21.39     16.24 o 
  -5   5   7      994.38      964.64     41.27 o 
  -4   5   7      434.49      462.71     31.17 o 
  -3   5   7      117.73      113.76     18.35 o 
  -2   5   7        0.95        2.97     15.36 o 
  -1   5   7      111.41      131.35     22.15 o 
   0   5   7       44.87       58.57     18.06 o 
   1   5   7        3.56        2.54     17.32 o 
   2   5   7     1257.08     1298.96     51.67 o 
   3   5   7      655.26      604.33     38.78 o 
   4   5   7      379.58      424.56     34.50 o 
   5   5   7       98.54       95.01     25.93 o 
   6   5   7       27.02       10.57     24.30 o 
   7   5   7      939.49      882.59     58.39 o 
   8   5   7        5.22      -17.70     24.30 o 
   9   5   7       99.21       19.55     28.38 o 
 -10   6   7     2362.43     3004.22    288.61 o 
  -9   6   7      372.00      542.04     92.88 o 
  -8   6   7     2997.69     3102.33     92.19 o 
  -7   6   7      526.86      548.73     40.60 o 
  -6   6   7     2736.72     2638.36     93.00 o 
  -5   6   7     2313.00     2217.21     95.37 o 
  -4   6   7     6794.19     6620.44    158.79 o 
  -3   6   7      665.10      722.37     45.39 o 
  -2   6   7     3998.92     4152.69    104.08 o 
  -1   6   7     1478.68     1417.37     58.42 o 
   0   6   7     4070.02     3976.55    103.25 o 
   1   6   7     1056.74     1043.43     53.39 o 
   2   6   7     2520.45     2618.67     82.18 o 
   3   6   7     2577.33     2640.37    117.98 o 
   4   6   7     8808.63     8707.34    173.76 o 
   5   6   7     1292.38     1367.81     82.80 o 
   6   6   7     6474.39     6466.28    153.76 o 
   7   6   7     1147.25     1295.54     66.10 o 
   8   6   7      734.02      866.13     57.09 o 
  -8   7   7       80.49       69.94     31.74 o 
  -7   7   7      153.41      132.85     31.56 o 
  -6   7   7      207.36      165.33     61.06 o 
  -5   7   7      146.57      142.23     29.78 o 
  -4   7   7      126.39       46.69     32.67 o 
  -3   7   7       44.31       31.50     27.70 o 
  -2   7   7       29.57       19.67     26.57 o 
  -1   7   7        6.63       11.37     21.58 o 
   0   7   7        7.93       43.73     24.36 o 
   1   7   7        0.05      -21.16     21.16 o 
   2   7   7     1342.60     1399.16     66.46 o 
   3   7   7      287.47      248.94     34.98 o 
   4   7   7      404.97      446.58     43.14 o 
   5   7   7       44.84       41.58     26.30 o 
   6   7   7       71.05      103.84     34.21 o 
   7   7   7        3.44      -10.31     29.77 o 
  -6   8   7     5015.85     5063.64    173.61 o 
  -5   8   7       97.59       48.50     37.64 o 
  -4   8   7     1257.58     1390.22     74.90 o 
  -3   8   7       62.62       31.61     29.68 o 
  -2   8   7     3583.57     3553.17    117.58 o 
  -1   8   7       26.37       16.67     31.21 o 
   0   8   7     6724.66     6383.38    172.16 o 
   1   8   7      145.10      148.68     33.41 o 
   2   8   7     5332.99     5382.62    168.24 o 
   3   8   7        0.17        1.99     26.46 o 
   4   8   7     2359.67     2356.09     92.09 o 
   5   8   7      226.96      250.60     43.78 o 
  -3   9   7        2.73      -24.79     29.60 o 
  -2   9   7       32.47       31.85     33.33 o 
  -1   9   7        2.98      -25.64     30.34 o 
   0   9   7       76.71       58.11     35.63 o 
   1   9   7        0.10      -16.63     31.45 o 
   2   9   7      705.38      757.20     75.26 o 
 -12   0   8      820.49      953.57    110.66 o 
 -10   0   8     5186.95     4755.85    264.82 o 
  -8   0   8     4991.70     4953.44    395.74 o 
  -6   0   8     9080.36     9307.25    327.90 o 
  -4   0   8    17462.25    17347.56    357.48 o 
  -2   0   8    18869.76    18851.81    453.88 o 
   0   0   8    26598.93    26935.35    637.46 o 
   2   0   8    42703.88    42887.43    858.13 o 
   4   0   8    12106.78    11600.31    263.30 o 
   6   0   8      341.34      404.86     46.92 o 
   8   0   8     9779.62     9516.20    337.36 o 
  10   0   8     3201.70     2891.35    212.71 o 
 -12   1   8      298.87      368.72     52.95 o 
 -11   1   8      122.91       96.28     45.66 o 
 -10   1   8        1.08       43.36     60.66 o 
  -9   1   8      228.64      224.48     32.47 o 
  -8   1   8     2174.72     2251.45    106.68 o 
  -7   1   8      238.23      237.65     24.80 o 
  -6   1   8     1362.44     1403.01     55.75 o 
  -5   1   8        2.99       -1.99      9.21 o 
  -4   1   8     1896.61     1988.80     52.37 o 
  -3   1   8      113.44      150.11     16.38 o 
  -2   1   8     1723.56     1815.07     41.34 o 
  -1   1   8      210.92      173.51     18.18 o 
   0   1   8     3922.06     4145.38     96.69 o 
   1   1   8       37.59       22.16     13.66 o 
   2   1   8     4965.09     5378.98    105.58 o 
   3   1   8      195.12      169.05     20.60 o 
   4   1   8       28.02        8.24     14.60 o 
   5   1   8      381.86      394.34     32.04 o 
   6   1   8      171.94      175.68     28.51 o 
   7   1   8       12.12       11.38     21.41 o 
   8   1   8      110.56      146.54     39.82 o 
   9   1   8      157.27      149.40     35.18 o 
  10   1   8      137.88      158.76     37.55 o 
  11   1   8      114.92      179.11     44.14 o 
 -12   2   8     3523.52     3620.98    258.00 o 
 -11   2   8      199.97      185.95     24.45 o 
 -10   2   8     1852.48     1959.88    117.87 o 
  -9   2   8      725.25      816.47     50.48 o 
  -8   2   8     6499.19     6621.15    160.90 o 
  -7   2   8      128.93      180.50     36.70 o 
  -6   2   8     2681.89     2640.12     67.70 o 
  -5   2   8     2339.59     2342.61     62.16 o 
  -4   2   8    16731.47    16697.38    248.00 o 
  -3   2   8     3391.41     3316.82     64.31 o 
  -2   2   8    22858.55    22567.87    310.58 o 
  -1   2   8     1062.35     1031.69     37.18 o 
   0   2   8     8357.48     8195.68    145.38 o 
   1   2   8      132.57       90.16     17.25 o 
   2   2   8     7807.12     7637.02    140.57 o 
   3   2   8     1788.13     1787.22     53.39 o 
   4   2   8     4816.66     4967.63     97.49 o 
   5   2   8     1289.58     1127.50     49.50 o 
   6   2   8    15982.14    15344.58    308.28 o 
   7   2   8      897.68      973.17     54.48 o 
   8   2   8     2297.27     2156.14     81.13 o 
   9   2   8      309.33      312.84     44.22 o 
  10   2   8     1543.57     1430.65     80.83 o 
 -12   3   8       17.02      -59.61     59.61 o 
 -11   3   8        1.58       -4.83     64.44 o 
 -10   3   8        0.70       34.57     62.33 o 
  -9   3   8       67.32       68.42     17.96 o 
  -8   3   8     2669.25     2680.76     90.54 o 
  -7   3   8       35.39       26.41     17.30 o 
  -6   3   8     1635.31     1605.16     52.42 o 
  -5   3   8     1666.91     1628.86     46.00 o 
  -4   3   8      290.69      304.21     23.16 o 
  -3   3   8      296.22      277.11     20.55 o 
  -2   3   8        5.32       -4.75     10.55 o 
  -1   3   8      607.26      585.91     28.34 o 
   0   3   8     1923.96     1898.13     50.39 o 
   1   3   8       46.29       37.11     15.84 o 
   2   3   8     1525.09     1609.04     50.98 o 
   3   3   8      195.50      229.95     24.54 o 
   4   3   8     1009.20     1033.21     47.76 o 
   5   3   8      227.10      231.52     28.81 o 
   6   3   8      106.45       88.97     25.90 o 
   7   3   8      752.29      875.81     80.67 o 
   8   3   8      135.37      150.31     31.80 o 
   9   3   8       44.58       38.60     30.25 o 
  10   3   8      278.40      223.36     43.16 o 
 -11   4   8     1562.02     1852.87    207.57 o 
 -10   4   8     2831.90     2775.46    242.76 o 
  -9   4   8     1698.15     1911.58    317.49 o 
  -8   4   8     1886.17     1821.03     71.03 o 
  -7   4   8     4989.77     4913.55    113.39 o 
  -6   4   8     7694.48     7739.36    152.25 o 
  -5   4   8     2322.97     2409.04     62.58 o 
  -4   4   8     1644.18     1632.04     64.37 o 
  -3   4   8     2568.88     2580.07     54.91 o 
  -2   4   8     2619.07     2632.72     66.16 o 
  -1   4   8     4888.69     4740.02     93.20 o 
   0   4   8     9176.64     8736.21    150.03 o 
   1   4   8    11847.18    11722.10    192.36 o 
   2   4   8     7525.17     7208.07    140.67 o 
   3   4   8     2868.61     2634.63     78.37 o 
   4   4   8     5479.86     5378.19    142.28 o 
   5   4   8     2263.68     2096.96     72.78 o 
   6   4   8      592.77      625.08     48.57 o 
   7   4   8     1574.51     1438.91     80.98 o 
   8   4   8     3498.99     3482.85    111.74 o 
   9   4   8     2363.27     2477.75    113.29 o 
  10   4   8     2369.34     2392.21    153.83 o 
 -10   5   8      185.04      141.77     92.20 o 
  -9   5   8       48.77       79.96    121.13 o 
  -8   5   8      183.46      168.67     32.54 o 
  -7   5   8      485.51      527.33     32.95 o 
  -6   5   8      840.45      721.10     47.79 o 
  -5   5   8        0.17        3.02     17.20 o 
  -4   5   8       32.02       43.63     20.28 o 
  -3   5   8        1.73        9.75     16.47 o 
  -2   5   8      135.79      141.93     22.30 o 
  -1   5   8      253.84      279.05     27.80 o 
   0   5   8     1416.54     1246.17     50.11 o 
   1   5   8        0.26       -0.80     17.45 o 
   2   5   8     1228.44     1148.52     50.27 o 
   3   5   8      435.59      431.89     34.89 o 
   4   5   8       29.60       12.33     21.25 o 
   5   5   8      992.85      964.61     55.22 o 
   6   5   8      189.99      152.35     42.76 o 
   7   5   8      782.31      769.18     56.53 o 
   8   5   8      362.70      395.83     51.15 o 
   9   5   8      165.11      154.08     37.51 o 
  -9   6   8     2753.84     3114.16    189.39 o 
  -8   6   8     1412.99     1340.86     58.36 o 
  -7   6   8     2498.74     2593.47     91.96 o 
  -6   6   8     1097.66     1038.68     54.36 o 
  -5   6   8     7214.46     6664.72    161.82 o 
  -4   6   8     2299.13     2481.08     80.01 o 
  -3   6   8     3343.29     3424.13     96.55 o 
  -2   6   8     1921.04     1871.88     62.91 o 
  -1   6   8     6175.40     6226.87    141.36 o 
   0   6   8     1095.28     1079.96     54.09 o 
   1   6   8      372.85      380.11     37.03 o 
   2   6   8      387.69      419.53     39.02 o 
   3   6   8     4764.35     5031.36    127.03 o 
   4   6   8     1851.77     1792.47    102.87 o 
   5   6   8     7496.69     7626.35    162.24 o 
   6   6   8     3309.53     3359.54    104.76 o 
   7   6   8     3384.77     3401.74    108.38 o 
   8   6   8      239.89      260.84     41.59 o 
  -8   7   8      183.87      153.42     38.85 o 
  -7   7   8      214.01      257.30     38.52 o 
  -6   7   8        7.01       -5.32     24.70 o 
  -5   7   8       85.46       85.75     29.73 o 
  -4   7   8       75.86      111.56     33.72 o 
  -3   7   8       26.50      -21.25     23.26 o 
  -2   7   8       10.16       40.80     27.95 o 
  -1   7   8       52.02       56.86     28.39 o 
   0   7   8      416.63      429.51     41.52 o 
   1   7   8       36.30       -5.99     24.29 o 
   2   7   8      396.90      374.16     40.94 o 
   3   7   8      100.60      103.20     30.27 o 
   4   7   8       15.33        6.36     25.94 o 
   5   7   8      433.13      460.30     47.11 o 
   6   7   8        7.86       -1.12     29.99 o 
  -6   8   8       78.56       89.55     36.63 o 
  -5   8   8     2401.26     2461.34    104.60 o 
  -4   8   8        5.18      -25.81     25.81 o 
  -3   8   8     2406.30     2288.20    114.07 o 
  -2   8   8       37.41       70.76     35.64 o 
  -1   8   8     2587.89     2648.45    116.59 o 
   0   8   8       94.59      135.50     36.30 o 
   1   8   8     7720.99     7510.27    193.20 o 
   2   8   8       65.64       44.45     29.70 o 
   3   8   8     2543.30     2758.25     99.95 o 
   4   8   8       43.86       40.44     32.15 o 
  -2   9   8        6.18      -30.28     30.28 o 
  -1   9   8       86.55       61.94     35.51 o 
   0   9   8       22.43       10.68     34.09 o 
 -11   0   9     5462.17     4874.82    273.87 o 
  -9   0   9     2478.14     2582.27    172.75 o 
  -7   0   9     9445.62     9988.44    542.60 o 
  -5   0   9     4557.98     4325.28    110.23 o 
  -3   0   9    15500.92    15102.10    318.80 o 
  -1   0   9     2755.83     2821.39    100.50 o 
   1   0   9    56612.30    59354.98   1365.46 o 
   3   0   9    15796.35    16075.36    402.78 o 
   5   0   9     4085.84     4473.45    151.39 o 
   7   0   9     3789.44     3689.95    262.28 o 
   9   0   9     1774.39     1974.51    132.56 o 
 -12   1   9       65.05       33.08     35.12 o 
 -11   1   9       69.91      136.16     39.73 o 
 -10   1   9       41.13       45.35     32.25 o 
  -9   1   9       15.77        6.10     28.74 o 
  -8   1   9      215.34      223.82     33.78 o 
  -7   1   9     1279.46     1214.07     67.83 o 
  -6   1   9       55.97       41.29     13.72 o 
  -5   1   9      170.46      155.15     14.77 o 
  -4   1   9      201.74      210.03     15.95 o 
  -3   1   9     4947.73     5263.71     93.97 o 
  -2   1   9      202.47      198.28     23.29 o 
  -1   1   9     1522.46     1488.81     47.74 o 
   0   1   9      196.76      164.67     19.82 o 
   1   1   9      351.02      337.14     25.82 o 
   2   1   9       43.81       40.17     15.59 o 
   3   1   9      991.14     1034.45     41.85 o 
   4   1   9      146.05      133.47     21.59 o 
   5   1   9     7241.90     7384.27    155.62 o 
   6   1   9       64.15      115.07     26.88 o 
   7   1   9      646.12      567.91     45.82 o 
   8   1   9      136.33       92.99     27.55 o 
   9   1   9        3.62       44.62     28.43 o 
  10   1   9       65.53       19.89     30.37 o 
 -12   2   9      304.93      379.32    100.13 o 
 -11   2   9     1001.69     1095.49    103.00 o 
 -10   2   9      234.65      240.98     31.81 o 
  -9   2   9     7138.68     7345.04    206.30 o 
  -8   2   9      833.21      772.29     43.66 o 
  -7   2   9     1596.71     1557.55     96.76 o 
  -6   2   9      527.72      502.31     33.73 o 
  -5   2   9     9922.99    10066.60    172.08 o 
  -4   2   9     1473.22     1412.11     36.89 o 
  -3   2   9    11179.20    11474.24    180.19 o 
  -2   2   9     2247.24     2297.01     51.21 o 
  -1   2   9    26331.76    26082.76    407.68 o 
   0   2   9     2620.98     2576.57     64.36 o 
   1   2   9     3344.16     3158.91     74.82 o 
   2   2   9     1676.66     1620.50     63.82 o 
   3   2   9     9272.02     9531.34    182.45 o 
   4   2   9      340.87      334.43     32.24 o 
   5   2   9     8205.28     7703.51    162.63 o 
   6   2   9     2285.96     2340.05     82.67 o 
   7   2   9     8310.52     8144.54    190.48 o 
   8   2   9      636.82      621.27     50.12 o 
   9   2   9     3020.21     2775.90    122.65 o 
  10   2   9      306.50      276.86     46.13 o 
 -11   3   9       31.55       79.06     65.55 o 
 -10   3   9      538.57      526.49     42.64 o 
  -9   3   9      187.61      167.88     26.11 o 
  -8   3   9      270.00      258.56     28.80 o 
  -7   3   9     2126.57     2121.52     67.37 o 
  -6   3   9      224.69      235.80     23.73 o 
  -5   3   9      664.59      597.39     37.11 o 
  -4   3   9      506.86      491.94     35.68 o 
  -3   3   9     3205.40     3431.23     72.32 o 
  -2   3   9     2187.29     2174.76     51.42 o 
  -1   3   9       15.48       20.37     14.32 o 
   0   3   9       17.41        3.92     14.28 o 
   1   3   9        3.61       -9.22     15.27 o 
   2   3   9       17.10        3.47     16.30 o 
   3   3   9     3847.71     3761.08    125.41 o 
   4   3   9       92.21      102.89     23.81 o 
   5   3   9     4714.46     4508.77    112.97 o 
   6   3   9       38.88       47.55     24.99 o 
   7   3   9      490.90      506.94     46.92 o 
   8   3   9      180.30      168.97     34.57 o 
   9   3   9        5.18      -13.64     28.56 o 
  10   3   9       69.44       25.64     34.92 o 
 -11   4   9     2409.92     2096.25    217.11 o 
 -10   4   9     1938.58     1570.83    185.01 o 
  -9   4   9      991.20     1005.76     73.24 o 
  -8   4   9     1244.49     1298.13    108.30 o 
  -7   4   9     6017.49     5644.95    119.99 o 
  -6   4   9     5791.36     5667.80    128.94 o 
  -5   4   9     2836.26     2880.95     80.78 o 
  -4   4   9     3704.21     3776.35     78.73 o 
  -3   4   9     6027.82     5922.91    110.35 o 
  -2   4   9     2340.33     2320.73     63.59 o 
  -1   4   9     1244.82     1190.54     43.27 o 
   0   4   9     3598.56     3573.93     79.67 o 
   1   4   9    10433.86    10279.13    174.62 o 
   2   4   9     2994.20     2963.55     84.34 o 
   3   4   9     4688.48     4413.37    110.53 o 
   4   4   9     6157.94     6165.59    142.06 o 
   5   4   9     3270.77     3045.59     93.03 o 
   6   4   9      363.60      309.91     39.01 o 
   7   4   9     1505.12     1586.11     76.69 o 
   8   4   9     1405.04     1242.27     71.15 o 
   9   4   9     2128.06     2261.72     95.98 o 
 -10   5   9      188.15      196.91    107.69 o 
  -9   5   9       63.70       97.06    127.08 o 
  -8   5   9      926.67      950.96     49.31 o 
  -7   5   9      107.47      101.90     24.34 o 
  -6   5   9       42.60       72.62     22.86 o 
  -5   5   9       11.13      -17.01     18.12 o 
  -4   5   9       11.70      -11.40     17.71 o 
  -3   5   9      828.87      846.15     41.27 o 
  -2   5   9     1131.27     1149.09     48.04 o 
  -1   5   9      106.03      120.84     23.02 o 
   0   5   9     1100.51      985.77     46.63 o 
   1   5   9      222.37      230.91     30.15 o 
   2   5   9      151.13      107.93     23.61 o 
   3   5   9      656.19      653.98     42.32 o 
   4   5   9      192.87      255.48     33.96 o 
   5   5   9      832.29      840.20     53.98 o 
   6   5   9       15.64        8.20     25.59 o 
   7   5   9      508.39      449.68     49.36 o 
   8   5   9       58.04       60.49     32.42 o 
  -9   6   9     1212.89     1196.21    127.23 o 
  -8   6   9     4214.56     4414.21    298.13 o 
  -7   6   9      869.77      928.39     82.68 o 
  -6   6   9     3323.44     3320.35    101.31 o 
  -5   6   9     2034.44     1835.78     73.99 o 
  -4   6   9     3948.76     4105.49    109.35 o 
  -3   6   9      542.24      548.57     43.29 o 
  -2   6   9     7605.82     7554.57    165.15 o 
  -1   6   9     3525.31     3390.98     95.85 o 
   0   6   9     3796.52     3838.76    105.03 o 
   1   6   9       88.52       89.40     26.80 o 
   2   6   9     1739.12     1714.23     78.88 o 
   3   6   9      973.66      941.19     56.94 o 
   4   6   9     1861.33     1739.66     74.76 o 
   5   6   9     1336.65     1296.67     71.44 o 
   6   6   9     6584.88     6629.11    162.50 o 
   7   6   9      615.79      652.35     55.68 o 
  -8   7   9      578.76      604.15     91.12 o 
  -7   7   9      432.95      381.13     53.21 o 
  -6   7   9        0.77        6.42     24.68 o 
  -5   7   9      165.34       90.22     32.65 o 
  -4   7   9        0.79        8.21     24.99 o 
  -3   7   9       39.02       23.36     26.87 o 
  -2   7   9      825.46      812.66     60.38 o 
  -1   7   9       48.69       26.89     27.99 o 
   0   7   9     1237.40     1227.96     63.43 o 
   1   7   9        2.51      -22.66     22.66 o 
   2   7   9        9.75        3.65     24.82 o 
   3   7   9       90.09       92.35     31.64 o 
   4   7   9       87.46       82.83     31.22 o 
   5   7   9      360.00      321.64     45.35 o 
   6   7   9        0.38       -5.01     31.66 o 
  -5   8   9       26.97       25.06     32.87 o 
  -4   8   9     3107.40     2946.88    109.13 o 
  -3   8   9      159.12      221.02     44.69 o 
  -2   8   9     2065.07     2154.24     96.72 o 
  -1   8   9       26.39       44.88     32.47 o 
   0   8   9     3739.50     3808.45    128.17 o 
   1   8   9      184.08      220.72     43.00 o 
   2   8   9     3832.46     3890.50    119.27 o 
   3   8   9       18.57       34.78     31.00 o 
   4   8   9     6689.70     6939.15    175.01 o 
 -12   0  10     2297.35     2448.68    182.66 o 
 -10   0  10     6173.46     5769.03    312.78 o 
  -8   0  10     1945.32     1977.54    149.94 o 
  -6   0  10     4805.55     4890.38    176.52 o 
  -4   0  10    12803.47    12857.80    251.64 o 
  -2   0  10     3178.38     2955.92    105.33 o 
   0   0  10    12400.02    12518.75    326.89 o 
   2   0  10    14771.76    15693.62    402.83 o 
   4   0  10    21395.24    21202.06    458.28 o 
   6   0  10     3414.20     3318.63    164.08 o 
   8   0  10     2838.42     2868.55    204.84 o 
  10   0  10     1160.01     1248.38    117.06 o 
 -12   1  10       47.51       56.10     39.78 o 
 -11   1  10       50.85       23.91     34.96 o 
 -10   1  10     1908.50     1659.26     99.68 o 
  -9   1  10      162.76      121.25     39.24 o 
  -8   1  10       27.96       21.11     31.03 o 
  -7   1  10      138.38      185.31     25.26 o 
  -6   1  10      853.41      829.36     36.57 o 
  -5   1  10      139.18      149.26     16.39 o 
  -4   1  10     1440.80     1347.24     47.46 o 
  -3   1  10        6.68        7.46     13.01 o 
  -2   1  10     6792.63     6830.19    127.22 o 
  -1   1  10        0.33      -14.92     14.92 o 
   0   1  10      392.81      508.12     33.63 o 
   1   1  10        4.99        7.39     15.10 o 
   2   1  10      961.58      922.02     41.29 o 
   3   1  10      124.53      136.24     22.77 o 
   4   1  10       55.86       53.04     19.43 o 
   5   1  10      119.88       88.68     25.65 o 
   6   1  10       56.47       44.14     25.16 o 
   7   1  10      139.44      129.97     30.22 o 
   8   1  10      465.55      423.10     50.99 o 
   9   1  10       82.42       62.69     35.92 o 
  10   1  10      632.80      751.99     73.92 o 
 -12   2  10     1940.58     2136.42    136.56 o 
 -11   2  10      223.87      226.19     44.19 o 
 -10   2  10     2935.96     2902.96    243.94 o 
  -9   2  10     1062.71      973.78     74.48 o 
  -8   2  10     7584.43     7387.30    314.59 o 
  -7   2  10      408.34      398.93     57.61 o 
  -6   2  10     3920.96     4105.04    104.29 o 
  -5   2  10     1401.55     1330.74     43.60 o 
  -4   2  10     5914.58     6028.56     99.28 o 
  -3   2  10      614.46      664.23     28.54 o 
  -2   2  10    12814.10    12718.49    200.78 o 
  -1   2  10     3882.18     3987.41     87.65 o 
   0   2  10    12880.34    12748.86    218.36 o 
   1   2  10     2235.27     2240.09     62.83 o 
   2   2  10    16093.49    15406.07    260.80 o 
   3   2  10      917.41      873.20     55.07 o 
   4   2  10      821.52      739.51     44.58 o 
   5   2  10      535.65      490.99     39.68 o 
   6   2  10    11553.70    11203.44    245.19 o 
   7   2  10     1030.71     1012.95     61.43 o 
   8   2  10     4382.31     4334.68    128.66 o 
   9   2  10      622.55      543.67     58.57 o 
  10   2  10     2895.23     2853.16    155.56 o 
 -11   3  10      306.57      364.95    101.00 o 
 -10   3  10      540.69      545.66     39.03 o 
  -9   3  10       11.04       35.18     23.66 o 
  -8   3  10     1213.08     1119.71     55.01 o 
  -7   3  10      119.55       88.24     23.13 o 
  -6   3  10      497.84      515.93     69.33 o 
  -5   3  10       17.86       16.97     16.12 o 
  -4   3  10      561.88      674.96     31.47 o 
  -3   3  10      922.67      822.76     37.56 o 
  -2   3  10     4532.06     4491.39    114.86 o 
  -1   3  10      653.77      660.23     33.52 o 
   0   3  10     1389.35     1362.35     49.70 o 
   1   3  10       57.50       33.59     17.64 o 
   2   3  10     1146.92     1147.11     48.08 o 
   3   3  10     2404.92     2320.30    101.55 o 
   4   3  10       41.85       17.20     20.16 o 
   5   3  10       70.82       63.17     24.09 o 
   6   3  10       22.75        1.19     23.05 o 
   7   3  10      113.99      100.26     31.36 o 
   8   3  10       86.68       80.46     30.87 o 
   9   3  10      106.80      101.80     36.98 o 
 -11   4  10     1930.68     1614.45    196.91 o 
 -10   4  10     1483.78     1471.57    184.52 o 
  -9   4  10      506.96      522.18     38.51 o 
  -8   4  10     1800.06     1641.13     95.74 o 
  -7   4  10     2544.87     2404.60     89.92 o 
  -6   4  10     5417.80     5200.07    137.64 o 
  -5   4  10     2812.06     2619.93     76.00 o 
  -4   4  10     6302.63     6313.84    138.27 o 
  -3   4  10     5844.49     5925.20    120.58 o 
  -2   4  10     3069.47     3028.50     77.13 o 
  -1   4  10      780.81      793.79     41.03 o 
   0   4  10     4208.03     4162.75     96.74 o 
   1   4  10     2532.20     2468.33     66.26 o 
   2   4  10     2051.76     1974.30     72.73 o 
   3   4  10     3990.27     3942.76    104.99 o 
   4   4  10    10899.68    10789.28    284.11 o 
   5   4  10     2976.66     2908.90     91.37 o 
   6   4  10      962.36      954.23     62.77 o 
   7   4  10      879.02      868.08     62.20 o 
   8   4  10     1353.55     1370.80     76.72 o 
   9   4  10      748.63      652.35     68.80 o 
 -10   5  10      685.71     1148.13    181.30 o 
  -9   5  10       12.87      -11.89     18.78 o 
  -8   5  10        0.26       -6.83     25.76 o 
  -7   5  10      249.81      258.62     31.81 o 
  -6   5  10       18.00       22.82     22.46 o 
  -5   5  10      550.61      466.91     40.45 o 
  -4   5  10       67.35       41.49     22.16 o 
  -3   5  10      827.14      884.46     49.13 o 
  -2   5  10     1582.99     1545.56     63.91 o 
  -1   5  10        3.38       21.68     18.51 o 
   0   5  10       35.54       39.17     22.42 o 
   1   5  10        5.41       23.32     20.90 o 
   2   5  10      403.49      411.32     39.23 o 
   3   5  10     1104.31     1007.33     52.35 o 
   4   5  10       29.55       52.19     25.65 o 
   5   5  10      377.68      315.82     39.22 o 
   6   5  10        7.75        4.71     26.65 o 
   7   5  10      114.12      130.43     36.17 o 
   8   5  10      180.06      187.69     41.90 o 
  -9   6  10     2711.38     2626.06    176.44 o 
  -8   6  10      924.67      820.03     66.17 o 
  -7   6  10     4203.02     4172.05    118.88 o 
  -6   6  10      749.52      807.43     52.25 o 
  -5   6  10     4888.71     4572.37    128.05 o 
  -4   6  10      381.47      370.90     38.36 o 
  -3   6  10     2319.07     2263.35     94.71 o 
  -2   6  10     2910.49     2977.53    111.72 o 
  -1   6  10    11526.87    11591.63    231.66 o 
   0   6  10      929.82     1102.47     58.82 o 
   1   6  10     2313.61     2289.98     82.14 o 
   2   6  10      956.43      980.06     58.39 o 
   3   6  10     1786.28     1818.71     77.68 o 
   4   6  10       59.06       17.37     27.13 o 
   5   6  10     2421.92     2622.27    103.94 o 
   6   6  10     1021.49      993.42     70.26 o 
   7   6  10     2564.50     2722.03    111.48 o 
  -7   7  10       31.46       33.44     45.54 o 
  -6   7  10      206.95      254.58     38.82 o 
  -5   7  10      464.26      416.36     70.01 o 
  -4   7  10      100.38       72.03     30.74 o 
  -3   7  10      743.60      715.01     57.00 o 
  -2   7  10      208.45      146.77     35.06 o 
  -1   7  10        0.44       14.97     26.97 o 
   0   7  10        5.94      -21.57     23.38 o 
   1   7  10        0.20      -22.07     23.68 o 
   2   7  10       24.61       -2.84     25.48 o 
   3   7  10      852.19      866.66     61.07 o 
   4   7  10       42.99       60.13     36.99 o 
   5   7  10      228.34      134.65     39.81 o 
  -5   8  10     2709.76     2724.74    189.95 o 
  -4   8  10      193.53      180.16     43.45 o 
  -3   8  10     6463.31     6594.26    180.57 o 
  -2   8  10        8.98       45.08     32.73 o 
  -1   8  10     1851.70     2255.49    101.29 o 
   0   8  10      143.85      169.98     39.92 o 
   1   8  10     3015.56     2880.71    116.20 o 
   2   8  10       36.67      -17.36     27.51 o 
   3   8  10     4740.16     4860.45    140.31 o 
 -11   0  11     7843.32     7703.44    397.91 o 
  -9   0  11     4981.35     4654.36    271.26 o 
  -7   0  11     2407.33     2123.02    161.35 o 
  -5   0  11     3351.02     3194.39    107.32 o 
  -3   0  11    16431.79    16826.34    519.43 o 
  -1   0  11     8010.37     7660.42    220.56 o 
   1   0  11     8391.46     8169.14    236.21 o 
   3   0  11     9007.48     9339.30    268.91 o 
   5   0  11    13158.58    13344.81    448.80 o 
   7   0  11     8509.21     8798.33    526.05 o 
   9   0  11      639.46      536.08     85.52 o 
 -12   1  11      230.81      265.81     97.65 o 
 -11   1  11      152.69      179.71     46.18 o 
 -10   1  11      132.00       86.02     39.58 o 
  -9   1  11      194.60      167.14     55.89 o 
  -8   1  11       12.14       26.80     32.34 o 
  -7   1  11        5.62        8.33     20.28 o 
  -6   1  11      209.24      209.58     20.87 o 
  -5   1  11     1766.75     1761.01     51.87 o 
  -4   1  11      190.76      189.92     19.07 o 
  -3   1  11      216.80      231.57     22.99 o 
  -2   1  11        3.50      -14.77     14.95 o 
  -1   1  11       21.13       53.74     16.61 o 
   0   1  11        1.28        0.47     15.71 o 
   1   1  11      660.31      730.14     38.98 o 
   2   1  11        6.92      -12.01     16.27 o 
   3   1  11     2104.66     2227.72     79.15 o 
   4   1  11        5.62      -12.68     19.29 o 
   5   1  11      558.96      435.59     41.47 o 
   6   1  11       31.50       12.41     22.81 o 
   7   1  11      257.03      194.54     43.84 o 
   8   1  11      137.23      168.58     52.07 o 
   9   1  11      104.81       98.24     46.25 o 
 -11   2  11      499.06      554.64     62.53 o 
 -10   2  11      282.06      230.15     48.35 o 
  -9   2  11     4563.43     4331.88    419.72 o 
  -8   2  11      629.83      614.76     65.89 o 
  -7   2  11     7189.91     7252.54    182.35 o 
  -6   2  11     1476.56     1564.14     67.78 o 
  -5   2  11    11491.50    11314.02    203.81 o 
  -4   2  11      516.51      518.44     31.17 o 
  -3   2  11     1250.35     1224.94     45.38 o 
  -2   2  11     1071.68     1130.34     41.01 o 
  -1   2  11     5994.57     6179.17    123.46 o 
   0   2  11     1034.54      957.95     42.70 o 
   1   2  11    16215.19    16398.15    277.20 o 
   2   2  11     1469.69     1566.86     81.73 o 
   3   2  11     5942.36     5656.79    131.34 o 
   4   2  11      392.18      437.54     37.74 o 
   5   2  11     3971.60     3897.66    115.90 o 
   6   2  11      756.57      729.54     54.31 o 
   7   2  11     3134.51     3241.87    108.72 o 
   8   2  11      423.23      405.73     46.37 o 
   9   2  11     4512.16     4471.05    155.96 o 
 -11   3  11       37.32       40.26     42.01 o 
 -10   3  11      188.77      202.40     53.53 o 
  -9   3  11       56.83       70.89     36.25 o 
  -8   3  11       89.30       43.58     50.19 o 
  -7   3  11      135.67       79.71     27.43 o 
  -6   3  11       58.72       13.53     26.97 o 
  -5   3  11     2035.10     2123.05     72.24 o 
  -4   3  11      551.06      531.85     32.35 o 
  -3   3  11        7.13       -5.66     16.17 o 
  -2   3  11       83.07       63.35     19.58 o 
  -1   3  11     1110.98     1040.08     42.19 o 
   0   3  11     1057.39      960.97     44.24 o 
   1   3  11     1516.01     1435.33     54.17 o 
   2   3  11      282.55      249.63     28.62 o 
   3   3  11      916.40      807.60     48.18 o 
   4   3  11       26.68        4.62     20.76 o 
   5   3  11       17.76       11.42     23.83 o 
   6   3  11      162.95      108.02     31.61 o 
   7   3  11        1.38        5.32     26.16 o 
   8   3  11       45.43        4.87     28.44 o 
   9   3  11      100.21       67.21     38.76 o 
 -10   4  11     1282.92     1393.15    113.88 o 
  -9   4  11     1744.61     1525.37     94.65 o 
  -8   4  11     1292.13     1404.78     80.24 o 
  -7   4  11     1802.67     1664.93    124.61 o 
  -6   4  11     1045.48      985.06     52.38 o 
  -5   4  11     1532.10     1561.78     65.22 o 
  -4   4  11     3821.30     3799.81     99.53 o 
  -3   4  11    10064.05     9848.80    181.22 o 
  -2   4  11     3944.28     3685.05     89.53 o 
  -1   4  11     4948.85     4736.40    106.86 o 
   0   4  11     4874.25     4701.23    107.38 o 
   1   4  11     1412.95     1467.00     56.99 o 
   2   4  11     1520.78     1428.67     62.43 o 
   3   4  11     4479.37     4169.23    112.00 o 
   4   4  11     4457.74     4489.15    151.90 o 
   5   4  11     3054.02     2978.80    136.74 o 
   6   4  11     1490.89     1406.74     75.46 o 
   7   4  11     2075.17     2065.90     92.54 o 
   8   4  11     1250.18     1231.73     76.39 o 
  -9   5  11      252.04      154.02     75.03 o 
  -8   5  11       58.16       43.40     46.93 o 
  -7   5  11      399.05      422.20     39.39 o 
  -6   5  11      204.97      248.36     32.69 o 
  -5   5  11      244.59      245.60     39.98 o 
  -4   5  11      599.19      565.76     42.45 o 
  -3   5  11      373.77      376.45     36.69 o 
  -2   5  11        1.88       11.24     19.63 o 
  -1   5  11        1.20       -0.17     19.04 o 
   0   5  11      310.00      384.12     38.36 o 
   1   5  11      280.16      250.24     44.41 o 
   2   5  11      248.96      233.87     33.27 o 
   3   5  11      352.61      286.46     36.91 o 
   4   5  11       52.92       83.00     29.16 o 
   5   5  11       83.40      103.48     32.49 o 
   6   5  11        2.40        4.53     29.34 o 
   7   5  11        3.67        1.44     30.36 o 
  -8   6  11     2229.65     2097.67    106.83 o 
  -7   6  11     1084.48     1060.41     59.82 o 
  -6   6  11     5946.58     5823.79    152.97 o 
  -5   6  11     1778.86     1739.24     78.06 o 
  -4   6  11     2647.90     2669.22     89.30 o 
  -3   6  11      544.50      616.86     51.59 o 
  -2   6  11     6853.32     6710.39    192.21 o 
  -1   6  11     1589.20     1495.77     67.09 o 
   0   6  11     2520.82     2537.70    102.68 o 
   1   6  11     1513.01     1593.76     71.87 o 
   2   6  11     5502.11     5686.81    144.06 o 
   3   6  11      755.63      830.61     57.89 o 
   4   6  11     1457.08     1472.03     74.41 o 
   5   6  11      720.83      753.94     71.48 o 
   6   6  11     1393.66     1466.84     90.50 o 
  -7   7  11        3.34      -19.02     26.88 o 
  -6   7  11       36.70       29.25     30.48 o 
  -5   7  11      177.12      196.84     40.12 o 
  -4   7  11      264.22      249.98     44.74 o 
  -3   7  11        2.74      -25.14     25.14 o 
  -2   7  11      143.95      125.84     34.53 o 
  -1   7  11       22.83        5.49     30.09 o 
   0   7  11      426.02      554.85     54.78 o 
   1   7  11      204.16      251.77     38.16 o 
   2   7  11      287.00      334.28     45.87 o 
   3   7  11        1.26       25.91     29.77 o 
   4   7  11       73.71       62.24     32.73 o 
  -4   8  11     4692.54     4821.82    279.08 o 
  -3   8  11      131.47       73.58     42.27 o 
  -2   8  11     3608.02     3607.58    140.38 o 
  -1   8  11      109.48       93.12     38.84 o 
   0   8  11     4096.24     4102.19    145.10 o 
   1   8  11       11.18       21.07     34.36 o 
 -10   0  12     5732.24     5332.21    306.95 o 
  -8   0  12     9704.67     9501.54    469.91 o 
  -6   0  12     2464.27     2415.40     91.17 o 
  -4   0  12    11508.45    11595.57    299.76 o 
  -2   0  12     2420.63     2396.57    100.03 o 
   0   0  12    14364.13    14877.90    390.51 o 
   2   0  12     6665.22     6425.96    322.52 o 
   4   0  12     7142.45     7558.58    289.96 o 
   6   0  12     9946.69    10013.13    369.14 o 
   8   0  12     2255.17     2188.78    441.78 o 
 -11   1  12      158.13      151.77    101.74 o 
 -10   1  12      282.26      258.57     73.30 o 
  -9   1  12      172.21      229.08     52.85 o 
  -8   1  12     1128.57     1049.11     85.73 o 
  -7   1  12       14.96       13.55     22.74 o 
  -6   1  12      200.91      171.80     21.15 o 
  -5   1  12      178.87      155.86     21.94 o 
  -4   1  12       23.34       42.55     16.42 o 
  -3   1  12       26.73       25.60     16.95 o 
  -2   1  12     1820.76     1865.50     62.66 o 
  -1   1  12        6.75        8.26     16.70 o 
   0   1  12     2609.96     2577.09     71.10 o 
   1   1  12       50.64       51.03     20.27 o 
   2   1  12        1.85      -16.88     16.88 o 
   3   1  12       31.86       24.97     20.11 o 
   4   1  12      230.08      212.98     30.87 o 
   5   1  12        0.19       -5.35     22.08 o 
   6   1  12      364.38      420.48     50.72 o 
   7   1  12      116.40       81.82     30.67 o 
   8   1  12      609.39      573.35     61.41 o 
   9   1  12       84.77      105.71     41.16 o 
 -11   2  12      209.97      258.82     52.37 o 
 -10   2  12     2584.02     2449.62    130.41 o 
  -9   2  12      113.82      103.56     39.15 o 
  -8   2  12     1466.60     1479.02    125.72 o 
  -7   2  12      795.73      848.87     70.72 o 
  -6   2  12    12631.72    12709.99    291.70 o 
  -5   2  12     1636.84     1511.47     49.48 o 
  -4   2  12     4485.56     4622.93    107.99 o 
  -3   2  12      420.16      430.90     31.29 o 
  -2   2  12     6538.11     6474.34    120.79 o 
  -1   2  12       39.15       70.38     19.80 o 
   0   2  12     3737.01     3753.42    114.22 o 
   1   2  12     1529.36     1491.82     56.52 o 
   2   2  12     7042.67     7040.86    156.73 o 
   3   2  12      813.78      776.60     48.33 o 
   4   2  12     4704.23     4659.07    120.10 o 
   5   2  12      916.99      843.05     58.37 o 
   6   2  12     3879.37     3693.57    117.85 o 
   7   2  12      220.36      199.61     50.81 o 
   8   2  12     3208.41     3326.37    117.20 o 
   9   2  12      477.48      554.17     64.88 o 
 -11   3  12      139.01       62.72     36.90 o 
 -10   3  12      297.31      281.13     49.85 o 
  -9   3  12        3.33      -11.77     31.77 o 
  -8   3  12       91.38       96.27     29.40 o 
  -7   3  12      236.28      226.38     36.35 o 
  -6   3  12       17.36       24.93     28.31 o 
  -5   3  12      230.56      211.25     29.85 o 
  -4   3  12     1828.74     1922.85     90.22 o 
  -3   3  12      208.21      163.92     30.51 o 
  -2   3  12     1500.48     1495.89     54.49 o 
  -1   3  12      257.30      271.20     28.74 o 
   0   3  12     3625.90     3648.41     91.13 o 
   1   3  12      298.90      305.57     39.69 o 
   2   3  12        2.81       10.53     21.11 o 
   3   3  12       31.66       14.96     21.69 o 
   4   3  12      208.39      229.91     40.53 o 
   5   3  12      122.30      159.69     34.19 o 
   6   3  12      240.61      231.64     58.80 o 
   7   3  12       34.42       34.40     30.09 o 
   8   3  12      229.44      296.42     46.25 o 
 -10   4  12     1141.02     1149.28    193.13 o 
  -9   4  12     2112.25     1820.04    109.85 o 
  -8   4  12     3680.39     3819.35    145.47 o 
  -7   4  12     1305.46     1388.47     73.12 o 
  -6   4  12      315.62      319.46     35.80 o 
  -5   4  12      820.08      687.84     51.22 o 
  -4   4  12     4568.58     4466.75    112.75 o 
  -3   4  12     3608.91     3435.49     87.24 o 
  -2   4  12     4014.12     4090.85     98.30 o 
  -1   4  12     9062.78     9229.60    177.20 o 
   0   4  12     6170.40     5951.84    129.10 o 
   1   4  12     1659.96     1512.89     76.39 o 
   2   4  12     2096.46     2011.70     76.27 o 
   3   4  12     2770.11     2738.66     89.63 o 
   4   4  12     2920.91     2868.96     94.15 o 
   5   4  12     1372.76     1429.08     92.51 o 
   6   4  12     2108.20     2009.88    109.68 o 
   7   4  12     2417.88     2487.40    104.95 o 
  -9   5  12       31.37       51.10     36.60 o 
  -8   5  12      425.31      345.48     79.13 o 
  -7   5  12       83.50       50.68     26.18 o 
  -6   5  12      193.00      265.79     36.56 o 
  -5   5  12      279.10      350.41     39.54 o 
  -4   5  12        7.57       -1.78     23.77 o 
  -3   5  12        4.73        9.57     21.70 o 
  -2   5  12      318.12      295.24     43.10 o 
  -1   5  12        6.15       12.36     30.26 o 
   0   5  12      790.84      804.19     51.60 o 
   1   5  12      316.89      347.44     38.42 o 
   2   5  12       13.20        6.23     23.06 o 
   3   5  12        0.01       -6.20     23.82 o 
   4   5  12      171.69      154.12     37.60 o 
   5   5  12      280.29      310.11     49.44 o 
   6   5  12      487.67      422.20     51.63 o 
   7   5  12      185.84      242.55     45.77 o 
  -8   6  12      309.27      272.11     89.17 o 
  -7   6  12     2739.97     2919.26    118.85 o 
  -6   6  12     2070.93     2055.83     84.27 o 
  -5   6  12     4420.44     4263.81    160.44 o 
  -4   6  12      595.22      580.54     55.31 o 
  -3   6  12     4933.34     4899.46    140.88 o 
  -2   6  12     2096.91     2109.89     89.95 o 
  -1   6  12     1694.12     1756.82     83.28 o 
   0   6  12      465.93      564.92     47.66 o 
   1   6  12     5215.49     5262.47    151.31 o 
   2   6  12     2124.67     2168.39     86.80 o 
   3   6  12     3512.83     3492.60    110.58 o 
   4   6  12     1008.25     1094.47     68.41 o 
   5   6  12     2109.33     2299.53    104.24 o 
  -6   7  12        2.85       -1.71     31.94 o 
  -5   7  12      133.93       53.35     54.75 o 
  -4   7  12       57.04        9.69     48.60 o 
  -3   7  12       31.01      -11.05     29.68 o 
  -2   7  12      220.31      220.54     49.28 o 
  -1   7  12       11.94       19.31     31.38 o 
   0   7  12      158.89       69.93     34.50 o 
   1   7  12      169.57      193.82     37.26 o 
   2   7  12        0.57       17.59     28.67 o 
   3   7  12       20.36       22.85     31.34 o 
 -11   0  13     2124.20     1946.18    171.88 o 
  -9   0  13     9952.98     9490.26    479.08 o 
  -7   0  13     7502.12     7311.90    252.62 o 
  -5   0  13     6204.83     6101.07    180.96 o 
  -3   0  13      129.40      273.73     77.51 o 
  -1   0  13    23570.63    23560.73    588.52 o 
   1   0  13     4294.33     4105.00    152.36 o 
   3   0  13     3923.59     3977.66    154.31 o 
   5   0  13     2498.92     2294.88    147.73 o 
   7   0  13     7996.25     7633.91    602.07 o 
 -11   1  13       48.08       35.69     41.21 o 
 -10   1  13      209.95      223.89     53.38 o 
  -9   1  13      829.31      860.71    159.61 o 
  -8   1  13       84.77      131.19     44.63 o 
  -7   1  13      557.14      692.49     96.92 o 
  -6   1  13       82.98      116.86     28.00 o 
  -5   1  13      161.91      131.20     22.32 o 
  -4   1  13        9.75       22.57     17.98 o 
  -3   1  13      370.05      365.82     33.55 o 
  -2   1  13       40.97       30.20     19.90 o 
  -1   1  13       23.06       -7.69     19.09 o 
   0   1  13       43.13       40.58     20.04 o 
   1   1  13        0.14       -6.65     17.51 o 
   2   1  13       41.57       33.66     20.04 o 
   3   1  13      274.22      266.40     39.52 o 
   4   1  13       12.49        2.53     23.62 o 
   5   1  13      632.02      548.67     69.87 o 
   6   1  13       11.16       -9.92     25.61 o 
   7   1  13      157.68      113.60     39.17 o 
   8   1  13      112.11      181.83     46.09 o 
 -11   2  13     2376.93     2456.51    135.33 o 
 -10   2  13      436.03      406.60     62.22 o 
  -9   2  13      563.95      549.00     69.31 o 
  -8   2  13       92.16      154.32     37.30 o 
  -7   2  13     3590.45     3623.05    116.73 o 
  -6   2  13     1137.90     1183.40     64.69 o 
  -5   2  13     9175.16     9087.95    256.81 o 
  -4   2  13      566.62      642.70     67.24 o 
  -3   2  13    16363.86    15982.12    270.33 o 
  -2   2  13     1247.21     1272.37     53.51 o 
  -1   2  13      157.99      162.01     25.12 o 
   0   2  13      763.29      733.29     43.03 o 
   1   2  13     7451.62     7379.28    151.14 o 
   2   2  13      519.95      605.45     41.84 o 
   3   2  13     3963.91     3939.31    120.72 o 
   4   2  13     1141.92     1222.72     69.34 o 
   5   2  13     9504.73     9534.19    226.42 o 
   6   2  13      392.48      426.20     60.30 o 
   7   2  13      803.47      818.01     63.90 o 
   8   2  13      573.76      491.02     62.31 o 
 -10   3  13        0.98       -4.65     34.85 o 
  -9   3  13      830.14      828.67     80.94 o 
  -8   3  13       89.98       84.75     36.04 o 
  -7   3  13      239.62      204.53     36.31 o 
  -6   3  13      193.17      171.37     34.10 o 
  -5   3  13      250.76      201.42     37.04 o 
  -4   3  13       73.33       33.75     20.91 o 
  -3   3  13       96.84      109.51     22.98 o 
  -2   3  13      243.33      297.21     31.12 o 
  -1   3  13       15.66       29.98     20.18 o 
   0   3  13      245.72      283.61     34.46 o 
   1   3  13      123.83      120.20     25.38 o 
   2   3  13        0.19       11.66     21.19 o 
   3   3  13      851.56      832.22     58.61 o 
   4   3  13       32.09      -18.34     21.75 o 
   5   3  13        6.07       38.14     28.93 o 
   6   3  13      219.41      226.13     45.88 o 
   7   3  13       57.39       28.64     38.56 o 
   8   3  13        5.34      -43.12     61.09 o 
  -9   4  13     3270.07     2985.14    151.94 o 
  -8   4  13     3532.19     3503.46    121.67 o 
  -7   4  13     2018.23     2056.11    141.46 o 
  -6   4  13      801.04      830.68     53.44 o 
  -5   4  13     1649.23     1678.11     72.79 o 
  -4   4  13     1745.15     1667.37     82.15 o 
  -3   4  13      621.30      655.88     41.73 o 
  -2   4  13     1985.99     1924.31     90.76 o 
  -1   4  13    10574.71    10902.27    218.16 o 
   0   4  13     3063.79     3008.39    111.68 o 
   1   4  13     2382.99     2315.93     83.22 o 
   2   4  13     3105.41     3006.06    123.73 o 
   3   4  13     3622.83     3489.72    115.49 o 
   4   4  13     1228.02     1429.85     71.82 o 
   5   4  13      660.55      827.20     73.05 o 
   6   4  13     1820.39     1739.59     93.58 o 
   7   4  13     3911.54     3937.63    144.15 o 
  -8   5  13       42.10       32.57     31.12 o 
  -7   5  13       92.74       60.60     27.48 o 
  -6   5  13       56.18       61.20     26.84 o 
  -5   5  13        5.31       -1.16     24.08 o 
  -4   5  13      298.63      299.40     40.17 o 
  -3   5  13      230.52      230.78     34.94 o 
  -2   5  13      555.54      587.84     43.46 o 
  -1   5  13       23.85       39.24     24.89 o 
   0   5  13      455.89      404.51     41.87 o 
   1   5  13       17.56       34.35     24.68 o 
   2   5  13       13.86       44.49     27.27 o 
   3   5  13        1.55        9.30     26.16 o 
   4   5  13       14.20        3.08     29.41 o 
   5   5  13      321.12      352.55     55.31 o 
   6   5  13       68.22       27.46     37.34 o 
  -7   6  13      462.21      467.45     48.07 o 
  -6   6  13     2658.05     2643.59     98.68 o 
  -5   6  13      577.92      606.86     55.03 o 
  -4   6  13     3137.13     3013.90    184.20 o 
  -3   6  13     2617.38     2676.96    102.32 o 
  -2   6  13     5253.81     5255.62    169.48 o 
  -1   6  13       92.95       76.57     32.41 o 
   0   6  13     2205.32     2408.98     90.59 o 
   1   6  13     1460.88     1486.65     74.31 o 
   2   6  13     3578.32     3554.87    125.72 o 
   3   6  13      855.90      833.29     62.15 o 
   4   6  13     3715.04     3862.05    122.72 o 
  -5   7  13       30.84      -11.63     31.75 o 
  -4   7  13      223.73      307.71     52.07 o 
  -3   7  13        0.54       11.04     31.55 o 
  -2   7  13      501.65      446.89     52.86 o 
  -1   7  13       37.99       42.81     34.19 o 
   0   7  13      292.69      307.83     48.52 o 
   1   7  13       21.79       -0.29     29.34 o 
   2   7  13       10.39       -6.11     30.71 o 
 -10   0  14      551.15      499.65    103.97 o 
  -8   0  14     7038.19     6725.58    374.61 o 
  -6   0  14     7537.72     7222.18    208.29 o 
  -4   0  14     6485.41     6526.03    196.16 o 
  -2   0  14     4139.06     4066.88    181.57 o 
   0   0  14     5776.34     6335.60    225.05 o 
   2   0  14     6617.02     6516.50    217.44 o 
   4   0  14     1648.81     1493.92    121.95 o 
   6   0  14     6563.92     6624.43    288.12 o 
   8   0  14      865.06      970.86    172.68 o 
 -10   1  14       27.52        4.23     37.39 o 
  -9   1  14      195.81      199.87    101.37 o 
  -8   1  14      308.21      214.93     56.32 o 
  -7   1  14       79.67       87.03     33.72 o 
  -6   1  14      153.71      130.06     30.93 o 
  -5   1  14       67.24       67.01     33.20 o 
  -4   1  14     2282.67     2260.96     74.55 o 
  -3   1  14        0.66      -20.65     20.65 o 
  -2   1  14      766.88      780.00     51.87 o 
  -1   1  14        7.26       -5.03     19.98 o 
   0   1  14      521.28      640.30     50.07 o 
   1   1  14        0.38      -20.38     20.38 o 
   2   1  14       16.39       12.18     20.55 o 
   3   1  14       37.54       37.75     24.47 o 
   4   1  14        6.72       10.21     25.79 o 
   5   1  14        5.79        1.47     31.63 o 
   6   1  14      994.41      973.87     78.29 o 
   7   1  14       50.59       56.29     36.01 o 
   8   1  14        8.21      -10.10     34.94 o 
 -10   2  14     4515.86     4331.24    296.30 o 
  -9   2  14      166.87      149.62     49.22 o 
  -8   2  14      836.97      806.63     66.13 o 
  -7   2  14      578.68      607.00     52.09 o 
  -6   2  14     5248.50     5008.99    147.80 o 
  -5   2  14      661.02      671.74     54.34 o 
  -4   2  14     6500.30     6591.24    158.60 o 
  -3   2  14     2557.51     2499.24     92.01 o 
  -2   2  14     7748.19     7672.40    153.19 o 
  -1   2  14      465.84      477.21     40.50 o 
   0   2  14     7041.01     6858.73    144.85 o 
   1   2  14      491.14      520.67     40.55 o 
   2   2  14     1274.03     1241.54     62.57 o 
   3   2  14      311.87      334.95     39.12 o 
   4   2  14     7505.59     7383.83    188.89 o 
   5   2  14     1285.65     1255.22     75.20 o 
   6   2  14     1735.57     1769.22     89.63 o 
   7   2  14      278.53      201.23     43.31 o 
 -10   3  14      105.69      163.05     50.46 o 
  -9   3  14        6.93       -5.36     46.78 o 
  -8   3  14       39.66       89.28     36.53 o 
  -7   3  14      288.43      262.68     41.63 o 
  -6   3  14       57.83        9.44     28.03 o 
  -5   3  14       28.40       17.71     27.87 o 
  -4   3  14      240.07      186.21     32.83 o 
  -3   3  14        4.76       14.85     19.56 o 
  -2   3  14      792.49      786.56     45.67 o 
  -1   3  14       31.29       58.48     22.73 o 
   0   3  14        0.26        7.30     22.33 o 
   1   3  14      273.43      280.52     49.92 o 
   2   3  14        2.94       26.19     28.53 o 
   3   3  14       51.52       89.36     28.84 o 
   4   3  14      437.30      463.76     50.34 o 
   5   3  14       97.75       86.28     33.79 o 
   6   3  14      444.67      439.22     60.50 o 
   7   3  14       26.25       35.95     33.30 o 
  -9   4  14     1616.19     1442.79    109.11 o 
  -8   4  14     3644.18     3671.29    148.36 o 
  -7   4  14     1593.00     1744.73    125.31 o 
  -6   4  14     1692.46     1673.01     93.76 o 
  -5   4  14     1641.36     1591.94     73.22 o 
  -4   4  14     1854.19     1969.62     91.88 o 
  -3   4  14       48.20       59.19     26.41 o 
  -2   4  14     2139.34     2261.95     81.70 o 
  -1   4  14     3266.92     3093.51     96.83 o 
   0   4  14     2562.90     2624.56     88.92 o 
   1   4  14     2571.86     2407.83     87.40 o 
   2   4  14     6326.42     6443.81    172.50 o 
   3   4  14     3046.73     3122.77    112.10 o 
   4   4  14      961.36      974.90     78.24 o 
   5   4  14      352.21      335.11     54.04 o 
   6   4  14     2436.35     2361.05    106.70 o 
  -8   5  14        7.30      -32.99     39.70 o 
  -7   5  14       40.16      -21.99     30.57 o 
  -6   5  14        8.12      -15.13     25.78 o 
  -5   5  14       17.21       -5.36     24.93 o 
  -4   5  14      714.96      770.65     58.77 o 
  -3   5  14       28.62       18.35     26.07 o 
  -2   5  14      188.51      154.00     35.43 o 
  -1   5  14        1.04        8.43     24.55 o 
   0   5  14      111.45       85.66     29.58 o 
   1   5  14        0.95      -15.74     23.51 o 
   2   5  14        5.49      -13.56     24.75 o 
   3   5  14       47.91       29.33     29.80 o 
   4   5  14        1.66      -18.61     32.33 o 
   5   5  14       92.43      101.44     56.07 o 
  -6   6  14      259.27      146.83     46.27 o 
  -5   6  14      775.17      939.42     64.94 o 
  -4   6  14      884.08      777.80     66.72 o 
  -3   6  14     7701.11     7750.75    219.60 o 
  -2   6  14      980.25     1072.59     72.16 o 
  -1   6  14     1235.68     1171.52     75.16 o 
   0   6  14      602.03      666.28     59.08 o 
   1   6  14     2845.95     2997.64    106.72 o 
   2   6  14      306.45      302.98     43.81 o 
   3   6  14     2673.89     2780.10    106.48 o 
  -3   7  14       74.26       44.32     37.17 o 
  -2   7  14      129.39      120.41     39.14 o 
  -1   7  14        3.83      -26.65     30.81 o 
   0   7  14       14.92      -29.73     33.33 o 
  -9   0  15     2005.12     1881.25    179.69 o 
  -7   0  15     4212.11     4127.45    276.47 o 
  -5   0  15    11643.62    11274.64    305.28 o 
  -3   0  15     1649.88     2014.33    128.90 o 
  -1   0  15     8332.75     8506.04    260.90 o 
   1   0  15     6997.34     7134.22    235.49 o 
   3   0  15     6858.38     7241.99    296.90 o 
   5   0  15     1908.06     1768.60    201.25 o 
   7   0  15     1169.56      994.67    119.22 o 
 -10   1  15       33.19       65.73     44.25 o 
  -9   1  15      207.04      128.44     50.56 o 
  -8   1  15      127.51       71.42     47.73 o 
  -7   1  15      488.72      432.14     53.42 o 
  -6   1  15      268.62      317.27     40.96 o 
  -5   1  15       21.51       39.55     20.96 o 
  -4   1  15       12.09       -5.09     20.00 o 
  -3   1  15       47.21       47.80     25.09 o 
  -2   1  15       66.24       80.37     31.30 o 
  -1   1  15      159.20      165.07     32.77 o 
   0   1  15        0.27       -0.46     23.17 o 
   1   1  15       23.60       16.96     24.30 o 
   2   1  15       31.37       15.51     26.44 o 
   3   1  15       25.53      -21.94     27.88 o 
   4   1  15       51.60       39.25     32.27 o 
   5   1  15      166.50      196.12     49.70 o 
   6   1  15        6.63        6.79     34.34 o 
   7   1  15       26.24       -9.90     35.91 o 
 -10   2  15      392.08      391.37     70.13 o 
  -9   2  15     1614.49     1637.55    134.70 o 
  -8   2  15      527.95      493.46     76.05 o 
  -7   2  15     3226.83     3043.49    127.99 o 
  -6   2  15      449.54      432.07     47.38 o 
  -5   2  15     1772.06     1791.99     84.79 o 
  -4   2  15      830.32      834.90     54.19 o 
  -3   2  15    11143.86    11113.16    243.00 o 
  -2   2  15      787.57      816.64     50.64 o 
  -1   2  15     6041.22     6268.81    148.82 o 
   0   2  15      586.33      601.09     49.08 o 
   1   2  15     2340.15     2414.60     86.82 o 
   2   2  15       95.63      140.04     31.09 o 
   3   2  15     1414.09     1522.73     73.62 o 
   4   2  15      774.95      691.68     60.02 o 
   5   2  15     5593.59     5637.95    164.20 o 
   6   2  15      245.45      327.84     49.15 o 
   7   2  15     2840.22     2579.55    258.25 o 
  -9   3  15       62.14       10.72     40.07 o 
  -8   3  15       54.38       54.11     36.76 o 
  -7   3  15       25.33       -0.87     32.68 o 
  -6   3  15       16.64      -10.99     27.54 o 
  -5   3  15       34.89       25.07     29.57 o 
  -4   3  15       91.72       43.49     33.91 o 
  -3   3  15       16.10      -13.52     21.47 o 
  -2   3  15       21.52       17.92     21.03 o 
  -1   3  15        0.64      -18.72     18.72 o 
   0   3  15      134.49      105.73     31.31 o 
   1   3  15      558.10      592.39     53.27 o 
   2   3  15       11.72        2.48     27.34 o 
   3   3  15      267.43      247.48     41.64 o 
   4   3  15       28.54       46.37     33.04 o 
   5   3  15      103.91      121.17     37.52 o 
   6   3  15      281.85      223.15     45.48 o 
  -8   4  15     1170.90     1103.17     85.74 o 
  -7   4  15     1161.50     1142.58     76.45 o 
  -6   4  15     1675.65     1802.02     91.91 o 
  -5   4  15     3763.30     3707.25    126.35 o 
  -4   4  15     1023.23     1120.40     67.09 o 
  -3   4  15      416.62      395.95     45.16 o 
  -2   4  15     1668.17     1784.44     69.89 o 
  -1   4  15     2076.24     2168.12     83.49 o 
   0   4  15     1294.41     1371.84     75.39 o 
   1   4  15     3944.64     3782.86    113.34 o 
   2   4  15     4092.16     4049.03    131.48 o 
   3   4  15     3591.83     3453.64    122.21 o 
   4   4  15      847.36      955.98     98.05 o 
   5   4  15      591.17      568.10     67.01 o 
  -7   5  15       24.39       13.08     35.02 o 
  -6   5  15      464.94      397.44     46.72 o 
  -5   5  15        9.62       42.26     29.44 o 
  -4   5  15       80.05       64.31     31.57 o 
  -3   5  15       13.62      -33.73     36.77 o 
  -2   5  15       47.27       35.03     30.63 o 
  -1   5  15       94.32       39.50     28.61 o 
   0   5  15       16.25       44.83     28.34 o 
   1   5  15        0.33      -26.08     26.08 o 
   2   5  15        6.37       29.92     30.61 o 
   3   5  15       55.10       44.28     33.39 o 
   4   5  15       89.19       70.92     60.58 o 
  -5   6  15       95.26      123.68     39.38 o 
  -4   6  15     2660.88     2668.65    116.96 o 
  -3   6  15     1557.43     1565.88     94.61 o 
  -2   6  15     1898.73     2044.81    127.72 o 
  -1   6  15      421.37      400.10     58.28 o 
   0   6  15     2867.29     3218.75    192.37 o 
   1   6  15      565.47      615.12     57.28 o 
   2   6  15     1308.84     1398.36     92.49 o 
  -8   0  16      553.30      616.76    119.34 o 
  -6   0  16     7947.59     7630.20    431.12 o 
  -4   0  16     3758.53     3801.53    180.94 o 
  -2   0  16     7684.00     8245.59    316.45 o 
   0   0  16     3444.70     3541.19    150.50 o 
   2   0  16     8682.02     9417.89    363.25 o 
   4   0  16     4644.66     4820.32    238.20 o 
   6   0  16     1779.95     1851.18    321.14 o 
  -9   1  16       25.20        1.81     44.60 o 
  -8   1  16       20.04       19.57     44.94 o 
  -7   1  16      188.52      233.10     61.16 o 
  -6   1  16      370.31      325.14     44.32 o 
  -5   1  16       61.09      116.50     34.37 o 
  -4   1  16        9.04       20.43     22.58 o 
  -3   1  16       15.62       51.72     26.76 o 
  -2   1  16        0.41      -17.71     27.56 o 
  -1   1  16        0.03        2.92     25.53 o 
   0   1  16        3.15      -10.07     24.38 o 
   1   1  16        0.37       -4.73     24.55 o 
   2   1  16       12.43       39.10     30.48 o 
   3   1  16       22.34       16.16     33.17 o 
   4   1  16      318.29      435.72     59.50 o 
   5   1  16       44.44       44.47     37.85 o 
   6   1  16      111.78      187.40     48.83 o 
  -9   2  16      194.17      199.95     86.44 o 
  -8   2  16     3958.96     3512.59    182.22 o 
  -7   2  16      469.66      543.34    155.61 o 
  -6   2  16     1071.03     1135.25     77.70 o 
  -5   2  16      196.59      186.39     41.50 o 
  -4   2  16     4126.86     4288.37    124.06 o 
  -3   2  16      520.71      546.32     49.57 o 
  -2   2  16     4721.46     4722.88    135.22 o 
  -1   2  16     1182.69     1277.45     94.65 o 
   0   2  16     8031.33     8487.26    210.14 o 
   1   2  16      279.73      341.39     45.98 o 
   2   2  16      769.28      772.41     61.58 o 
   3   2  16      220.55      300.15     44.50 o 
   4   2  16     2929.56     2936.38    116.11 o 
   5   2  16      211.62      251.22     44.68 o 
   6   2  16     2109.11     2195.12    106.25 o 
  -8   3  16      116.49      161.69     46.74 o 
  -7   3  16        2.13      -25.08     35.82 o 
  -6   3  16      188.81      164.03     50.28 o 
  -5   3  16       42.60        2.78     30.27 o 
  -4   3  16       86.60       67.24     34.18 o 
  -3   3  16      171.27      223.46     34.13 o 
  -2   3  16       71.86       77.52     28.46 o 
  -1   3  16       67.28       67.23     26.51 o 
   0   3  16      343.49      342.09     44.53 o 
   1   3  16      164.07      170.16     38.33 o 
   2   3  16        4.03       29.19     29.59 o 
   3   3  16        1.84        7.81     33.00 o 
   4   3  16      115.36       52.37     38.75 o 
   5   3  16       47.79       72.89     39.93 o 
  -7   4  16     1040.82     1036.81     76.18 o 
  -6   4  16     2923.87     2978.33    120.52 o 
  -5   4  16     2321.90     2365.23    108.64 o 
  -4   4  16     1502.36     1564.72     80.11 o 
  -3   4  16     1715.35     1706.57     83.67 o 
  -2   4  16     1726.58     1638.16     85.67 o 
  -1   4  16      453.44      454.56     46.16 o 
   0   4  16      512.54      539.84     49.83 o 
   1   4  16     2129.52     1922.26     85.27 o 
   2   4  16     4455.83     4645.52    201.74 o 
   3   4  16     2253.40     2018.54    110.32 o 
   4   4  16     1581.81     1361.58    100.41 o 
  -6   5  16       71.11       90.82     40.38 o 
  -5   5  16       12.86        1.89     30.21 o 
  -4   5  16       39.54       44.09     32.73 o 
  -3   5  16        7.88       -2.60     32.37 o 
  -2   5  16        0.48      -37.51     37.51 o 
  -1   5  16      142.00      119.50     50.90 o 
   0   5  16        0.74      -26.42     26.42 o 
   1   5  16       37.54       31.86     31.15 o 
   2   5  16       13.30      -15.88     27.99 o 
   3   5  16       53.98       15.64     49.04 o 
  -3   6  16     1885.05     2001.25    107.91 o 
  -2   6  16      395.92      338.55     55.86 o 
  -1   6  16     2556.87     2859.52    155.31 o 
   0   6  16     1479.92     1736.56     97.20 o 
  -9   0  17     2089.42     1836.76    189.48 o 
  -7   0  17     1665.08     1588.55    183.16 o 
  -5   0  17     1904.01     2092.30    123.00 o 
  -3   0  17     8335.32     9033.50    342.50 o 
  -1   0  17     2592.85     2615.21    159.96 o 
   1   0  17     4320.04     4256.46    199.29 o 
   3   0  17     3427.02     3855.53    209.70 o 
   5   0  17     6755.26     7450.86    330.90 o 
  -8   1  17       25.81      -19.23     41.97 o 
  -7   1  17      759.94      706.73     94.60 o 
  -6   1  17       34.29       37.39     38.36 o 
  -5   1  17        9.28      -11.02     30.20 o 
  -4   1  17       15.42       13.14     24.59 o 
  -3   1  17       26.56        6.91     27.10 o 
  -2   1  17        1.64      -28.79     28.79 o 
  -1   1  17      998.81     1018.09    104.25 o 
   0   1  17        2.89      -28.12     28.12 o 
   1   1  17      332.81      435.94     66.07 o 
   2   1  17        0.86      -31.71     31.71 o 
   3   1  17        7.68      -24.99     42.25 o 
   4   1  17        8.06      -12.96     34.81 o 
   5   1  17      107.80      145.70     48.07 o 
  -8   2  17      503.63      545.82    114.07 o 
  -7   2  17     2748.95     3036.46    176.02 o 
  -6   2  17      127.45      147.38     38.33 o 
  -5   2  17     3001.63     3022.79    118.06 o 
  -4   2  17      554.40      510.73     56.32 o 
  -3   2  17     1241.78     1351.87     73.29 o 
  -2   2  17      686.51      728.18     68.66 o 
  -1   2  17     8061.71     8367.57    263.04 o 
   0   2  17     1024.68      971.22     76.76 o 
   1   2  17     3056.29     3162.85    264.88 o 
   2   2  17      366.60      427.84     51.72 o 
   3   2  17     3982.03     4122.49    237.70 o 
   4   2  17      173.06      267.40     66.42 o 
   5   2  17      368.33      266.10     55.04 o 
  -7   3  17      645.54      790.34     92.50 o 
  -6   3  17       21.01       -5.68     32.05 o 
  -5   3  17       27.19       24.29     33.99 o 
  -4   3  17      106.64      101.48     38.14 o 
  -3   3  17      117.75      124.41     41.83 o 
  -2   3  17      379.98      425.08     44.66 o 
  -1   3  17      474.46      522.09     58.05 o 
   0   3  17       25.33       -6.18     28.32 o 
   1   3  17      450.78      441.88     52.54 o 
   2   3  17       10.20        7.77     34.21 o 
   3   3  17        0.00      -19.35     33.58 o 
   4   3  17      107.10       82.56     43.04 o 
  -6   4  17     1820.35     1921.55    133.08 o 
  -5   4  17     1454.09     1426.40     90.09 o 
  -4   4  17     1355.19     1541.63     82.50 o 
  -3   4  17     2897.10     2833.04    109.30 o 
  -2   4  17     1261.99     1436.85     90.76 o 
  -1   4  17      449.71      459.98     48.36 o 
   0   4  17      342.66      338.14     44.13 o 
   1   4  17     2057.53     2083.61     91.94 o 
   2   4  17     1587.31     1568.72     92.66 o 
   3   4  17     1251.65     1396.48     97.97 o 
  -4   5  17       93.04       57.81     38.93 o 
  -3   5  17       13.61        2.34     35.71 o 
  -2   5  17      120.01      134.73     45.54 o 
  -1   5  17      123.00      155.77     41.03 o 
   0   5  17        0.14      -27.96     29.44 o 
   1   5  17      272.38      379.80     49.43 o 
  -8   0  18      528.37      635.34    137.80 o 
  -6   0  18     1704.75     1803.05    203.85 o 
  -4   0  18     1926.06     2040.83    110.65 o 
  -2   0  18     6877.60     6712.81    287.58 o 
   0   0  18     1475.89     1673.24    140.69 o 
   2   0  18     2006.06     1881.13    215.00 o 
   4   0  18     6402.16     7154.79    325.07 o 
  -7   1  18       63.99       76.44     56.52 o 
  -6   1  18        6.06      -35.89     48.10 o 
  -5   1  18       16.99       23.04     34.07 o 
  -4   1  18      617.57      719.69     57.83 o 
  -3   1  18       59.62       21.10     29.67 o 
  -2   1  18      379.20      404.96     55.75 o 
  -1   1  18        6.34       10.91     36.03 o 
   0   1  18        2.35       -0.53     36.88 o 
   1   1  18        0.24       46.76     45.34 o 
   2   1  18       31.77       11.88     42.11 o 
   3   1  18        2.23       17.89     44.78 o 
   4   1  18     1220.33     1325.62    100.61 o 
  -7   2  18      343.56      262.12     80.86 o 
  -6   2  18     2059.89     2051.33    122.22 o 
  -5   2  18      648.72      615.63     63.98 o 
  -4   2  18     2200.75     2276.05    109.20 o 
  -3   2  18      242.92      163.70     39.06 o 
  -2   2  18     1446.54     1476.68     95.08 o 
  -1   2  18      620.41      646.87     81.67 o 
   0   2  18     5179.92     5217.98    203.80 o 
   1   2  18      434.98      454.31     94.92 o 
   2   2  18     4898.02     5228.20    277.23 o 
   3   2  18      833.85     1032.30    130.29 o 
  -6   3  18       65.09       59.38     39.57 o 
  -5   3  18        1.73       -6.71     48.35 o 
  -4   3  18      152.89      114.50     41.62 o 
  -3   3  18        1.93      -31.19     32.14 o 
  -2   3  18      608.18      612.78     59.75 o 
  -1   3  18      272.28      246.90     51.04 o 
   0   3  18        1.28        0.78     29.31 o 
   1   3  18        0.49      -31.02     31.02 o 
   2   3  18      236.00      247.40     52.81 o 
   3   3  18       93.75      114.10     61.29 o 
  -5   4  18      509.41      491.27     62.36 o 
  -4   4  18     1584.46     1619.49    100.31 o 
  -3   4  18     2225.45     2288.73    132.83 o 
  -2   4  18     2688.41     2598.65    123.59 o 
  -1   4  18      793.61      684.51     64.54 o 
   0   4  18      857.42      954.71     68.16 o 
   1   4  18     1132.60     1177.03     76.07 o 
  -5   0  19      113.66       18.09     85.01 o 
  -3   0  19     2699.18     2692.72    262.37 o 
  -1   0  19     3504.86     3788.40    209.94 o 
   1   0  19     5484.25     6037.69    389.24 o 
   3   0  19     1302.29     1190.26    195.80 o 
  -6   1  19        6.37       -0.43     54.28 o 
  -5   1  19       61.04      107.24     78.01 o 
  -4   1  19       61.94      110.88     42.90 o 
  -3   1  19      876.30      897.03     76.15 o 
  -2   1  19        5.69        1.34     36.93 o 
  -1   1  19      322.07      273.69     65.71 o 
   0   1  19        0.29      -11.02     42.61 o 
   1   1  19      145.53      187.15     69.33 o 
   2   1  19       15.04       -1.33     52.31 o 
  -6   2  19      297.97      237.95     74.46 o 
  -5   2  19     4411.93     4548.32    159.33 o 
  -4   2  19      401.32      426.54     76.16 o 
  -3   2  19     1884.40     2009.43    107.62 o 
  -2   2  19      120.36       96.82     38.89 o 
  -1   2  19     1680.70     1648.92     99.81 o 
   0   2  19      260.52      362.58     85.67 o 
   1   2  19      861.43      890.27    106.47 o 
   2   2  19      712.91      707.96     90.22 o 
  -4   3  19       70.01       78.66     43.47 o 
  -3   3  19      281.82      296.00     56.17 o 
  -2   3  19       25.82       69.71     49.79 o 
  -1   3  19      314.44      252.69     53.84 o 
   0   3  19       22.39      -38.28     38.28 o 
   1   3  19      584.66      747.49    153.04 o 
  -4   0  20      804.11      647.12    152.42 o 
  -2   0  20     2147.89     2247.10    205.46 o 
   0   0  20     3985.77     4404.04    326.53 o 
  -4   1  20      115.06       49.73     41.24 o 
  -3   1  20       18.14       18.79     36.18 o 
  -2   1  20       60.88       84.87     41.09 o 
  -1   1  20        1.44       37.74     46.92 o 
   0   1  20      126.66      119.95     59.12 o 
  -3   2  20      425.93      450.23     64.36 o 
  -2   2  20     1944.13     2042.69    148.41 o 
  -1   2  20      199.21      220.27     53.27 o 
                                                 
